# Supplementary material for: Alzheimer’s Disease Risk Allele APOE4 Interacts with Arsenic Exposure to Drive Microglial Dysfunction
Source: bioRxiv. 2026 May 12:2026.05.09.723490. Preprint. [Version 1] doi: 10.64898/2026.05.09.723490 (PMC13192950; doi:10.64898/2026.05.09.723490)
Supplement: Supplement 3 [file media-3.xlsx]

## Sheet: General
Sample_Name	Genotype	Day	Conc	SeqRun	Run	Group
d11.Control.1	WT	d11	0	NS20228	Run1	WT.d11.0
d11.Control.2	WT	d11	0	NS20228	Run1	WT.d11.0
d11.Control.3	WT	d11	0	NS20228	Run1	WT.d11.0
d11.0.00.APOE110	APOE	d11	0	NS20238	Run2	APOE.d11.0
d11.0.00.APOE18	APOE	d11	0	NS20238	Run2	APOE.d11.0
d11.0.00.APOE27	APOE	d11	0	NS20238	Run2	APOE.d11.0
d11.0.05.1	WT	d11	0.05	NS20228	Run1	WT.d11.0.05
d11.0.05.2	WT	d11	0.05	NS20228	Run1	WT.d11.0.05
d11.0.05.3	WT	d11	0.05	NS20228	Run1	WT.d11.0.05
d11.0.05.WT	WT	d11	0.05	NS20238	Run2	WT.d11.0.05
d11.0.05.APOE110	APOE	d11	0.05	NS20238	Run2	APOE.d11.0.05
d11.0.05.APOE18	APOE	d11	0.05	NS20238	Run2	APOE.d11.0.05
d11.0.05.APOE27	APOE	d11	0.05	NS20238	Run2	APOE.d11.0.05
d11.0.10.1	WT	d11	0.1	NS20228	Run1	WT.d11.0.1
d11.0.10.2	WT	d11	0.1	NS20228	Run1	WT.d11.0.1
d11.0.10.3	WT	d11	0.1	NS20228	Run1	WT.d11.0.1
d11.0.10.APOE110	APOE	d11	0.1	NS20238	Run2	APOE.d11.0.1
d11.0.10.APOE18	APOE	d11	0.1	NS20238	Run2	APOE.d11.0.1
d11.0.10.APOE27	APOE	d11	0.1	NS20238	Run2	APOE.d11.0.1
d11.0.50.1	WT	d11	0.5	NS20228	Run1	WT.d11.0.5
d11.0.50.2	WT	d11	0.5	NS20228	Run1	WT.d11.0.5
d11.0.50.3	WT	d11	0.5	NS20228	Run1	WT.d11.0.5
d11.0.50.WT	WT	d11	0.5	NS20238	Run2	WT.d11.0.5
d11.0.50.APOE110	APOE	d11	0.5	NS20238	Run2	APOE.d11.0.5
d11.0.50.APOE18	APOE	d11	0.5	NS20238	Run2	APOE.d11.0.5
d11.0.50.APOE27	APOE	d11	0.5	NS20238	Run2	APOE.d11.0.5
d11.1.00.1	WT	d11	1	NS20228	Run1	WT.d11.1
d11.1.00.2	WT	d11	1	NS20228	Run1	WT.d11.1
d11.1.00.3	WT	d11	1	NS20228	Run1	WT.d11.1
d11.1.00.WT	WT	d11	1	NS20238	Run2	WT.d11.1
d11.1.00.APOE110	APOE	d11	1	NS20238	Run2	APOE.d11.1
d11.1.00.APOE18	APOE	d11	1	NS20238	Run2	APOE.d11.1
d11.1.00.APOE27	APOE	d11	1	NS20238	Run2	APOE.d11.1
d11.5.00.1	WT	d11	5	NS20228	Run1	WT.d11.5
d11.5.00.2	WT	d11	5	NS20228	Run1	WT.d11.5
d11.5.00.3	WT	d11	5	NS20228	Run1	WT.d11.5
d11.5.00.WT	WT	d11	5	NS20238	Run2	WT.d11.5
d11.5.00.APOE110	APOE	d11	5	NS20238	Run2	APOE.d11.5
d11.5.00.APOE18	APOE	d11	5	NS20238	Run2	APOE.d11.5
R version 4.4.0
WGCNA_1.73
10 counts in 0.5 samples
Upper 75th variance
Parameters
power	8
networkType	signed
corType	bicor
minModuleSize	30
mergeCloseModules	0.25
kMe>0.6

## Sheet: Results
Module Assignment	MM	SYMBOL	GENENAME	GENETYPE
black	0.740997	AADAT	aminoadipate aminotransferase	protein-coding
black	0.613423	AARS2	alanyl-tRNA synthetase 2, mitochondrial	protein-coding
black	0.82182	AASDH	aminoadipate-semialdehyde dehydrogenase	protein-coding
black	0.618642	AATF	apoptosis antagonizing transcription factor	protein-coding
black	0.744714	ABCA9	ATP binding cassette subfamily A member 9	protein-coding
black	0.713059	ABCF1	ATP binding cassette subfamily F member 1	protein-coding
black	0.860226	ABHD6	abhydrolase domain containing 6, acylglycerol lipase	protein-coding
black	0.695586	ACADL	acyl-CoA dehydrogenase long chain	protein-coding
black	0.618416	ADAL	adenosine deaminase like	protein-coding
black	0.895934	ADAM23	ADAM metallopeptidase domain 23	protein-coding
black	0.625512	ADAMTS3	ADAM metallopeptidase with thrombospondin type 1 motif 3	protein-coding
black	0.933855	ADGRD1	adhesion G protein-coupled receptor D1	protein-coding
black	0.601249	ADH5	alcohol dehydrogenase 5 (class III), chi polypeptide	protein-coding
black	0.826371	ADM2	adrenomedullin 2	protein-coding
black	0.767419	ADNP2	ADNP homeobox 2	protein-coding
black	0.877726	ADSS2	adenylosuccinate synthase 2	protein-coding
black	0.637936	AFAP1	actin filament associated protein 1	protein-coding
black	0.697393	AGAP1	ArfGAP with GTPase domain, ankyrin repeat and PH domain 1	protein-coding
black	0.817397	AGPAT4	1-acylglycerol-3-phosphate O-acyltransferase 4	protein-coding
black	0.667975	AGPAT4-IT1	AGPAT4 intronic transcript 1	ncRNA
black	0.686352	AK4	adenylate kinase 4	protein-coding
black	0.823879	AK9	adenylate kinase 9	protein-coding
black	0.907241	AKAP5	A-kinase anchoring protein 5	protein-coding
black	0.724257	AKAP7	A-kinase anchoring protein 7	protein-coding
black	0.889621	AKT3	AKT serine/threonine kinase 3	protein-coding
black	0.766466	AKTIP	AKT interacting protein	protein-coding
black	0.753325	ALDH1A2	aldehyde dehydrogenase 1 family member A2	protein-coding
black	0.841284	ALDH6A1	aldehyde dehydrogenase 6 family member A1	protein-coding
black	0.641503	ALDOA	aldolase, fructose-bisphosphate A	protein-coding
black	0.742902	ALG10B	ALG10 alpha-1,2-glucosyltransferase B	protein-coding
black	0.637281	ALKBH3	alkB homolog 3, alpha-ketoglutarate dependent dioxygenase	protein-coding
black	0.618643	ALOX12	arachidonate 12-lipoxygenase, 12S type	protein-coding
black	0.820395	ALPK1	alpha kinase 1	protein-coding
black	0.758308	AMMECR1L	AMMECR1 like	protein-coding
black	0.812654	AMPH	amphiphysin	protein-coding
black	0.904124	ANKEF1	ankyrin repeat and EF-hand domain containing 1	protein-coding
black	0.670389	ANKRD10	ankyrin repeat domain 10	protein-coding
black	0.744374	ANKRD18A	ankyrin repeat domain 18A	protein-coding
black	0.744237	ANKRD31	ankyrin repeat domain 31	protein-coding
black	0.737468	ANKRD42	ankyrin repeat domain 42	protein-coding
black	0.932035	ANKS1B	ankyrin repeat and sterile alpha motif domain containing 1B	protein-coding
black	0.767823	ANO3	anoctamin 3	protein-coding
black	0.881991	AP3B2	adaptor related protein complex 3 subunit beta 2	protein-coding
black	0.617053	AP3M2	adaptor related protein complex 3 subunit mu 2	protein-coding
black	0.892697	APTX	aprataxin	protein-coding
black	0.627802	AQR	aquarius intron-binding spliceosomal factor	protein-coding
black	0.815225	ARFGEF3	ARFGEF family member 3	protein-coding
black	0.918012	ARG1	arginase 1	protein-coding
black	0.675545	ARHGAP44	Rho GTPase activating protein 44	protein-coding
black	0.624581	ARID3B	AT-rich interaction domain 3B	protein-coding
black	0.889888	ARIH1	ariadne RBR E3 ubiquitin protein ligase 1	protein-coding
black	0.701719	ARL4A	ADP ribosylation factor like GTPase 4A	protein-coding
black	0.773436	ARL8B	ADP ribosylation factor like GTPase 8B	protein-coding
black	0.601968	ARMCX4	armadillo repeat containing X-linked 4	protein-coding
black	0.893146	ARRDC4	arrestin domain containing 4	protein-coding
black	0.774796	ASAH2B	N-acylsphingosine amidohydrolase 2B	protein-coding
black	0.777292	ATF3	activating transcription factor 3	protein-coding
black	0.805223	ATF5	activating transcription factor 5	protein-coding
black	0.691966	ATL1	atlastin GTPase 1	protein-coding
black	0.722705	ATP6AP1L	ATPase H+ transporting accessory protein 1 like (pseudogene)	pseudo
black	0.623945	ATP6V0B	ATPase H+ transporting V0 subunit b	protein-coding
black	0.710556	ATP8A1	ATPase phospholipid transporting 8A1	protein-coding
black	0.739473	ATP8A2	ATPase phospholipid transporting 8A2	protein-coding
black	0.866676	ATP9B	ATPase phospholipid transporting 9B (putative)	protein-coding
black	0.814292	ATPSCKMT	ATP synthase c subunit lysine N-methyltransferase	protein-coding
black	0.608598	B4GALNT3	beta-1,4-N-acetyl-galactosaminyltransferase 3	protein-coding
black	0.713695	B4GALT1	beta-1,4-galactosyltransferase 1	protein-coding
black	0.871036	BAIAP2L1	BAR/IMD domain containing adaptor protein 2 like 1	protein-coding
black	0.74369	BBS2	Bardet-Biedl syndrome 2	protein-coding
black	0.712045	BBS9	Bardet-Biedl syndrome 9	protein-coding
black	0.805057	BCAR3	BCAR3 adaptor protein, NSP family member	protein-coding
black	0.784919	BCCIP	BRCA2 and CDKN1A interacting protein	protein-coding
black	0.658705	BDNF	brain derived neurotrophic factor	protein-coding
black	0.604119	BEND3	BEN domain containing 3	protein-coding
black	0.677976	BEND7	BEN domain containing 7	protein-coding
black	0.818263	BEX1	brain expressed X-linked 1	protein-coding
black	0.794433	BEX2	brain expressed X-linked 2	protein-coding
black	0.640764	BISPR	BST2 interferon stimulated positive regulator	ncRNA
black	0.727917	BRAP	BRCA1 associated protein	protein-coding
black	0.758395	BRWD1	bromodomain and WD repeat domain containing 1	protein-coding
black	0.663362	BSN	bassoon presynaptic cytomatrix protein	protein-coding
black	0.838697	BTG1	BTG anti-proliferation factor 1	protein-coding
black	0.793184	C11orf1
black	0.82579	C14orf39	chromosome 14 open reading frame 39	protein-coding
black	0.762282	C16orf46	chromosome 16 open reading frame 46	protein-coding
black	0.740051	C1orf109
black	0.618295	C1QTNF6	C1q and TNF related 6	protein-coding
black	0.810561	C22orf46
black	0.637392	C2orf16
black	0.826479	C3orf14
black	0.797953	C3orf33	chromosome 3 open reading frame 33	protein-coding
black	0.760965	C3orf62	chromosome 3 open reading frame 62	protein-coding
black	0.87805	C4orf19	chromosome 4 open reading frame 19	protein-coding
black	0.612912	C8orf31
black	0.709536	C8orf33	chromosome 8 open reading frame 33	protein-coding
black	0.879762	C9orf72	C9orf72-SMCR8 complex subunit	protein-coding
black	0.890358	CA2	carbonic anhydrase 2	protein-coding
black	0.951975	CA5BP1	carbonic anhydrase 5B pseudogene 1	pseudo
black	0.692087	CA5BP1-CA5B	CA5BP1-CA5B readthrough	ncRNA
black	0.740029	CACNA1A	calcium voltage-gated channel subunit alpha1 A	protein-coding
black	0.806002	CACNA1B	calcium voltage-gated channel subunit alpha1 B	protein-coding
black	0.696068	CACNG8	calcium voltage-gated channel auxiliary subunit gamma 8	protein-coding
black	0.822914	CAPN7	calpain 7	protein-coding
black	0.757633	CAPS2	calcyphosine 2	protein-coding
black	0.806062	CARS2	cysteinyl-tRNA synthetase 2, mitochondrial	protein-coding
black	0.936275	CASC15	cancer susceptibility 15	ncRNA
black	0.660193	CASC2	cancer susceptibility 2	ncRNA
black	0.755801	CASK	calcium/calmodulin dependent serine protein kinase	protein-coding
black	0.925377	CASTOR3
black	0.688404	CASZ1	castor zinc finger 1	protein-coding
black	0.80019	CATSPERE	catsper channel auxiliary subunit epsilon	protein-coding
black	0.677234	CBWD5
black	0.789788	CCDC113
black	0.63086	CCDC125	coiled-coil domain containing 125	protein-coding
black	0.840056	CCDC138	coiled-coil domain containing 138	protein-coding
black	0.647985	CCDC148	coiled-coil domain containing 148	protein-coding
black	0.860134	CCDC149	coiled-coil domain containing 149	protein-coding
black	0.867085	CCDC174	coiled-coil domain containing 174	protein-coding
black	0.727948	CCDC39	coiled-coil domain 39 molecular ruler complex subunit	protein-coding
black	0.772881	CCDC77	coiled-coil domain containing 77	protein-coding
black	0.702329	CCNC	cyclin C	protein-coding
black	0.740011	CCNG2	cyclin G2	protein-coding
black	0.61116	CCNJ	cyclin J	protein-coding
black	0.613405	CCNT2-AS1	CCNT2 antisense RNA 1	ncRNA
black	0.695845	CCPG1	cell cycle progression 1	protein-coding
black	0.663105	CCSER1	coiled-coil serine rich protein 1	protein-coding
black	0.796998	CCT5	chaperonin containing TCP1 subunit 5	protein-coding
black	0.873802	CDADC1	cytidine and dCMP deaminase domain containing 1	protein-coding
black	0.668266	CDC40	cell division cycle 40	protein-coding
black	0.908883	CDCA7L	cell division cycle associated 7 like	protein-coding
black	0.647302	CDK12	cyclin dependent kinase 12	protein-coding
black	0.805725	CDR1	cerebellar degeneration related 1	unknown
black	0.820483	CDYL2	chromodomain Y like 2	protein-coding
black	0.67054	CEBPG	CCAAT enhancer binding protein gamma	protein-coding
black	0.812317	CECR2	CECR2 histone acetyl-lysine reader	protein-coding
black	0.878029	CELF1	CUGBP Elav-like family member 1	protein-coding
black	0.847383	CELSR3	cadherin EGF LAG seven-pass G-type receptor 3	protein-coding
black	0.73859	CEP162	centrosomal protein 162	protein-coding
black	0.727543	CEP97	centrosomal protein 97	protein-coding
black	0.854205	CERT1	ceramide transporter 1	protein-coding
black	0.704384	CFAP69	cilia and flagella associated protein 69	protein-coding
black	0.733082	CFAP70	cilia and flagella associated protein 70	protein-coding
black	0.619777	CHD1	chromodomain helicase DNA binding protein 1	protein-coding
black	0.604226	CHD2	chromodomain helicase DNA binding protein 2	protein-coding
black	0.907443	CHKA	choline kinase alpha	protein-coding
black	0.899405	CHMP4C	charged multivesicular body protein 4C	protein-coding
black	0.938226	CHN2	chimerin 2	protein-coding
black	0.720089	CLCF1	cardiotrophin like cytokine factor 1	protein-coding
black	0.879695	CLDN12	claudin 12	protein-coding
black	0.782375	CLGN	calmegin	protein-coding
black	0.658117	CLPB	ClpB family mitochondrial disaggregase	protein-coding
black	0.800599	CLPX	caseinolytic mitochondrial matrix peptidase chaperone subunit X	protein-coding
black	0.735398	CMBL	carboxymethylenebutenolidase homolog	protein-coding
black	0.869114	CMYA5	cardiomyopathy associated 5	protein-coding
black	0.90598	CNIH4	cornichon family member 4	protein-coding
black	0.636331	CNNM2	cyclin and CBS domain divalent metal cation transport mediator 2	protein-coding
black	0.831346	CNR1	cannabinoid receptor 1	protein-coding
black	0.898126	CNTN4	contactin 4	protein-coding
black	0.769407	COX10	cytochrome c oxidase assembly factor heme A:farnesyltransferase COX10	protein-coding
black	0.837437	COX19	cytochrome c oxidase assembly factor COX19	protein-coding
black	0.913397	COX7A2L	cytochrome c oxidase subunit 7A2 like	protein-coding
black	0.796056	CPEB1	cytoplasmic polyadenylation element binding protein 1	protein-coding
black	0.752198	CPS1	carbamoyl-phosphate synthase 1	protein-coding
black	0.734126	CPVL	carboxypeptidase vitellogenic like	protein-coding
black	0.726904	CRCP	CGRP receptor component	protein-coding
black	0.726858	CRIPT	CXXC repeat containing interactor of PDZ3 domain	protein-coding
black	0.867755	CRLS1	cardiolipin synthase 1	protein-coding
black	0.807531	CSNK2A1	casein kinase 2 alpha 1	protein-coding
black	0.827563	CSRNP2	cysteine and serine rich nuclear protein 2	protein-coding
black	0.844706	CTH	cystathionine gamma-lyase	protein-coding
black	0.918297	CTTN	cortactin	protein-coding
black	0.805651	CWF19L1	CWF19 like cell cycle control factor 1	protein-coding
black	0.698439	CWF19L2	CWF19 like cell cycle control factor 2	protein-coding
black	0.636625	CYB5D1	cytochrome b5 domain containing 1	protein-coding
black	0.61531	CYB5RL	cytochrome b5 reductase like	protein-coding
black	0.687566	CYP11A1	cytochrome P450 family 11 subfamily A member 1	protein-coding
black	0.640595	CYP1A1	cytochrome P450 family 1 subfamily A member 1	protein-coding
black	0.750116	CYP2C8	cytochrome P450 family 2 subfamily C member 8	protein-coding
black	0.885618	CYP7B1	cytochrome P450 family 7 subfamily B member 1	protein-coding
black	0.841427	CYTH3	cytohesin 3	protein-coding
black	0.841901	DCP1A	decapping mRNA 1A	protein-coding
black	0.661495	DCP2	decapping mRNA 2	protein-coding
black	0.855946	DCTN5	dynactin subunit 5	protein-coding
black	0.948272	DDI2	DNA damage inducible 1 homolog 2	protein-coding
black	0.864236	DDIT3	DNA damage inducible transcript 3	protein-coding
black	0.652603	DDX3Y	DEAD-box helicase 3 Y-linked	protein-coding
black	0.80822	DECR1	2,4-dienoyl-CoA reductase 1	protein-coding
black	0.77911	DENND2A	DENN domain containing 2A	protein-coding
black	0.835726	DEPDC4	DEP domain containing 4	protein-coding
black	0.721816	DFFA	DNA fragmentation factor subunit alpha	protein-coding
black	0.620898	DGAT2	diacylglycerol O-acyltransferase 2	protein-coding
black	0.788412	DGCR8	DGCR8 microprocessor complex subunit	protein-coding
black	0.91468	DGKE	diacylglycerol kinase epsilon	protein-coding
black	0.763598	DHRS3	dehydrogenase/reductase 3	protein-coding
black	0.838729	DHX40	DEAH-box helicase 40	protein-coding
black	0.624666	DIABLO	diablo IAP-binding mitochondrial protein	protein-coding
black	0.859902	DIAPH2	diaphanous related formin 2	protein-coding
black	0.642173	DIPK1A	divergent protein kinase domain 1A	protein-coding
black	0.681576	DISP1	dispatched RND transporter family member 1	protein-coding
black	0.816827	DLC1	DLC1 Rho GTPase activating protein	protein-coding
black	0.642983	DLG2	discs large MAGUK scaffold protein 2	protein-coding
black	0.705267	DLGAP1-AS2	DLGAP1 antisense RNA 2	ncRNA
black	0.766931	DMAC2	distal membrane arm assembly component 2	protein-coding
black	0.65172	DMRTA1	DMRT like family A1	protein-coding
black	0.782303	DNAH17	dynein axonemal heavy chain 17	protein-coding
black	0.73836	DNAJA1	DnaJ heat shock protein family (Hsp40) member A1	protein-coding
black	0.69442	DNAJA3	DnaJ heat shock protein family (Hsp40) member A3	protein-coding
black	0.621513	DNAJC1	DnaJ heat shock protein family (Hsp40) member C1	protein-coding
black	0.89687	DNAJC6	DnaJ heat shock protein family (Hsp40) member C6	protein-coding
black	0.640152	DNAL1	dynein axonemal light chain 1	protein-coding
black	0.674185	DNPEP	aspartyl aminopeptidase	protein-coding
black	0.775161	DPF2	double PHD fingers 2	protein-coding
black	0.799085	DPPA4	developmental pluripotency associated 4	protein-coding
black	0.855797	DQX1	DEAQ-box RNA dependent ATPase 1	protein-coding
black	0.759036	DSC2	desmocollin 2	protein-coding
black	0.934157	DSG2	desmoglein 2	protein-coding
black	0.831731	DTNB	dystrobrevin beta	protein-coding
black	0.714836	DTWD2	DTW domain containing 2	protein-coding
black	0.619943	DUSP15	dual specificity phosphatase 15	protein-coding
black	0.682569	DUSP5	dual specificity phosphatase 5	protein-coding
black	0.863805	DYNC2H1	dynein cytoplasmic 2 heavy chain 1	protein-coding
black	0.637141	DZANK1	double zinc ribbon and ankyrin repeat domains 1	protein-coding
black	0.700331	E2F6	E2F transcription factor 6	protein-coding
black	0.899379	EAF1	ELL associated factor 1	protein-coding
black	0.701007	EARS2	glutamyl-tRNA synthetase 2, mitochondrial	protein-coding
black	0.727352	ECHDC1	ethylmalonyl-CoA decarboxylase 1	protein-coding
black	0.666077	ECI1	enoyl-CoA delta isomerase 1	protein-coding
black	0.826286	ECPAS	Ecm29 proteasome adaptor and scaffold	protein-coding
black	0.698931	EFCAB13	EF-hand calcium binding domain 13	protein-coding
black	0.608507	EFCAB2	EF-hand calcium binding domain 2	protein-coding
black	0.622611	EFCAB6	EF-hand calcium binding domain 6	protein-coding
black	0.724072	EIF1	eukaryotic translation initiation factor 1	protein-coding
black	0.721563	EIF1AD	eukaryotic translation initiation factor 1A domain containing	protein-coding
black	0.609662	EIF3J-DT	EIF3J divergent transcript	ncRNA
black	0.688356	EIF4EBP2	eukaryotic translation initiation factor 4E binding protein 2	protein-coding
black	0.755865	EIF5	eukaryotic translation initiation factor 5	protein-coding
black	0.797428	EIF5A2	eukaryotic translation initiation factor 5A2	protein-coding
black	0.727546	ELK1	ETS transcription factor ELK1	protein-coding
black	0.855598	ELOVL4	ELOVL fatty acid elongase 4	protein-coding
black	0.702013	ELP1	elongator acetyltransferase complex subunit 1	protein-coding
black	0.645131	EMC3	ER membrane protein complex subunit 3	protein-coding
black	0.684017	EMC4	ER membrane protein complex subunit 4	protein-coding
black	0.630763	EMG1	EMG1 N1-specific pseudouridine methyltransferase	protein-coding
black	0.774917	ENOSF1	enolase superfamily member 1	protein-coding
black	0.869634	ENPEP	glutamyl aminopeptidase	protein-coding
black	0.921488	ENPP2	ectonucleotide pyrophosphatase/phosphodiesterase 2	protein-coding
black	0.609374	ENTPD1-AS1	ENTPD1 antisense RNA 1	ncRNA
black	0.928739	EPB41L4B	erythrocyte membrane protein band 4.1 like 4B	protein-coding
black	0.701163	ERC2	ELKS/RAB6-interacting/CAST family member 2	protein-coding
black	0.920627	ETF1	eukaryotic translation termination factor 1	protein-coding
black	0.926026	EXOC6B	exocyst complex component 6B	protein-coding
black	0.870552	EXOSC6	exosome component 6	protein-coding
black	0.913096	EXPH5	exophilin 5	protein-coding
black	0.815262	EYA1	EYA transcriptional coactivator and phosphatase 1	protein-coding
black	0.768182	FAM110B	family with sequence similarity 110 member B	protein-coding
black	0.873577	FAM161B	FAM161 centrosomal protein B	protein-coding
black	0.75454	FAM169A	family with sequence similarity 169 member A	protein-coding
black	0.726818	FAM171B	family with sequence similarity 171 member B	protein-coding
black	0.912536	FAM184A	family with sequence similarity 184 member A	protein-coding
black	0.639223	FAM210B	family with sequence similarity 210 member B	protein-coding
black	0.713573	FAM234B	family with sequence similarity 234 member B	protein-coding
black	0.882561	FAM89A	family with sequence similarity 89 member A	protein-coding
black	0.696656	FAR2P2	fatty acyl-CoA reductase 2 pseudogene 2	pseudo
black	0.920643	FBLIM1	filamin binding LIM protein 1	protein-coding
black	0.800869	FBXL19-AS1	FBXL19 antisense RNA 1	ncRNA
black	0.858407	FBXO30	F-box protein 30	protein-coding
black	0.652157	FBXO30-DT
black	0.735203	FEM1C	fem-1 homolog C	protein-coding
black	0.672349	FGD4	FYVE, RhoGEF and PH domain containing 4	protein-coding
black	0.910582	FGF2	fibroblast growth factor 2	protein-coding
black	0.685682	FGFR1	fibroblast growth factor receptor 1	protein-coding
black	0.798376	FKBP4	FKBP prolyl isomerase 4	protein-coding
black	0.666075	FKBP9P1	FKBP prolyl isomerase 9 pseudogene 1	pseudo
black	0.875489	FKTN	fukutin	protein-coding
black	0.757214	FLJ42627	uncharacterized LOC645644	ncRNA
black	0.8349	FOCAD	focadhesin	protein-coding
black	0.848399	FOXO1	forkhead box O1	protein-coding
black	0.636682	FOXO3B	forkhead box O3B	protein-coding
black	0.648895	FRG1HP	FSHD region gene 1 family member H, pseudogene	pseudo
black	0.762026	FSIP2	fibrous sheath interacting protein 2	protein-coding
black	0.710087	FST	follistatin	protein-coding
black	0.74533	FYN	FYN proto-oncogene, Src family tyrosine kinase	protein-coding
black	0.838229	FZD4	frizzled class receptor 4	protein-coding
black	0.856766	FZD6	frizzled class receptor 6	protein-coding
black	0.931136	GABRB3	gamma-aminobutyric acid type A receptor subunit beta3	protein-coding
black	0.868487	GAN	gigaxonin	protein-coding
black	0.633814	GART	phosphoribosylglycinamide formyltransferase, phosphoribosylglycinamide synthetase, phosphoribosylaminoimidazole synthetase	protein-coding
black	0.733541	GAS5	growth arrest specific 5	ncRNA
black	0.857227	GATA3	GATA binding protein 3	protein-coding
black	0.74273	GBAP1
black	0.733957	GBE1	1,4-alpha-glucan branching enzyme 1	protein-coding
black	0.787946	GCC1	GRIP and coiled-coil domain containing 1	protein-coding
black	0.706733	GDAP1	ganglioside induced differentiation associated protein 1	protein-coding
black	0.688261	GDAP2	ganglioside induced differentiation associated protein 2	protein-coding
black	0.745565	GDF15	growth differentiation factor 15	protein-coding
black	0.880489	GFOD2	Gfo/Idh/MocA-like oxidoreductase domain containing 2	protein-coding
black	0.819106	GGNBP2	gametogenetin binding protein 2	protein-coding
black	0.774393	GHITM	growth hormone inducible transmembrane protein	protein-coding
black	0.770905	GJD3	gap junction protein delta 3	protein-coding
black	0.806758	GLIS3	GLIS family zinc finger 3	protein-coding
black	0.697461	GNL1	G protein nucleolar 1 (putative)	protein-coding
black	0.78376	GOSR1	golgi SNAP receptor complex member 1	protein-coding
black	0.663984	GPATCH11	G-patch domain containing 11	protein-coding
black	0.856522	GPLD1	glycosylphosphatidylinositol specific phospholipase D1	protein-coding
black	0.871952	GPR143	G protein-coupled receptor 143	protein-coding
black	0.655781	GPR176	G protein-coupled receptor 176	protein-coding
black	0.756956	GPT2	glutamic--pyruvic transaminase 2	protein-coding
black	0.847976	GRAMD1C	GRAM domain containing 1C	protein-coding
black	0.771974	GRB10	growth factor receptor bound protein 10	protein-coding
black	0.899022	GREB1	growth regulating estrogen receptor binding 1	protein-coding
black	0.745934	GRIN2D	glutamate ionotropic receptor NMDA type subunit 2D	protein-coding
black	0.88594	GRIP1	glutamate receptor interacting protein 1	protein-coding
black	0.620601	GRTP1	growth hormone regulated TBC protein 1	protein-coding
black	0.828554	GSS	glutathione synthetase	protein-coding
black	0.821615	GTF2H2	general transcription factor IIH subunit 2	protein-coding
black	0.659927	GTF2H2C	GTF2H2 family member C	protein-coding
black	0.78498	GTF3C3	general transcription factor IIIC subunit 3	protein-coding
black	0.696805	GTPBP10	GTP binding protein 10	protein-coding
black	0.878225	GTPBP4	GTP binding protein 4	protein-coding
black	0.762728	GUSBP1	GUSB pseudogene 1	pseudo
black	0.879248	GXYLT2	glucoside xylosyltransferase 2	protein-coding
black	0.798733	GYPC	glycophorin C (Gerbich blood group)	protein-coding
black	0.7502	HACL1	2-hydroxyacyl-CoA lyase 1	protein-coding
black	0.745931	HAX1	HCLS1 associated protein X-1	protein-coding
black	0.622641	HCG11	HLA complex group 11	ncRNA
black	0.677701	HCG15	HLA complex group 15	ncRNA
black	0.90232	HCG18	HLA complex group 18	ncRNA
black	0.85265	HCN4	hyperpolarization activated cyclic nucleotide gated potassium channel 4	protein-coding
black	0.732902	HEBP2	heme binding protein 2	protein-coding
black	0.722291	HECW2	HECT, C2 and WW domain containing E3 ubiquitin protein ligase 2	protein-coding
black	0.787878	HEIH	hepatocellular carcinoma up-regulated EZH2-associated long non-coding RNA	ncRNA
black	0.636741	HENMT1	HEN methyltransferase 1	protein-coding
black	0.766056	HERC4	HECT and RLD domain containing E3 ubiquitin protein ligase 4	protein-coding
black	0.762462	HERC5	HECT and RLD domain containing E3 ubiquitin protein ligase 5	protein-coding
black	0.608779	HHAT	hedgehog acyltransferase	protein-coding
black	0.717936	HIC2	HIC ZBTB transcriptional repressor 2	protein-coding
black	0.730916	HINT3	histidine triad nucleotide binding protein 3	protein-coding
black	0.666835	HIP1R	huntingtin interacting protein 1 related	protein-coding
black	0.815068	HIVEP1	HIVEP zinc finger 1	protein-coding
black	0.682913	HLCS	holocarboxylase synthetase	protein-coding
black	0.915952	HMCN1	hemicentin 1	protein-coding
black	0.657263	HNRNPA0	heterogeneous nuclear ribonucleoprotein A0	protein-coding
black	0.811373	HSBP1L1	heat shock factor binding protein 1 like 1	protein-coding
black	0.815611	HSD17B12	hydroxysteroid 17-beta dehydrogenase 12	protein-coding
black	0.939985	HSPA9	heat shock protein family A (Hsp70) member 9	protein-coding
black	0.825771	HTRA3	HtrA serine peptidase 3	protein-coding
black	0.84902	HUS1	HUS1 checkpoint clamp component	protein-coding
black	0.630484	HYDIN2	HYDIN axonemal central pair apparatus protein 2 (pseudogene)	pseudo
black	0.647258	ID1	inhibitor of DNA binding 1	protein-coding
black	0.88339	IFRD1	interferon related developmental regulator 1	protein-coding
black	0.806366	IGF1R	insulin like growth factor 1 receptor	protein-coding
black	0.654346	IL20RB	interleukin 20 receptor subunit beta	protein-coding
black	0.73129	ING1	inhibitor of growth family member 1	protein-coding
black	0.603805	ING5	inhibitor of growth family member 5	protein-coding
black	0.660391	INO80D	INO80 complex subunit D	protein-coding
black	0.841812	INPP1	inositol polyphosphate-1-phosphatase	protein-coding
black	0.607095	INTU	inturned planar cell polarity protein	protein-coding
black	0.898617	IPO5P1	importin 5 pseudogene 1	pseudo
black	0.850231	IQCB1	IQ motif containing B1	protein-coding
black	0.736831	IRGQ	immunity related GTPase Q	protein-coding
black	0.868743	ISCA1	iron-sulfur cluster assembly 1	protein-coding
black	0.726439	ISOC1	isochorismatase domain containing 1	protein-coding
black	0.666449	ITFG2	integrin alpha FG-GAP repeat containing 2	protein-coding
black	0.639244	ITGA6	integrin subunit alpha 6	protein-coding
black	0.78993	JADE3	jade family PHD finger 3	protein-coding
black	0.818612	JMY	junction mediating and regulatory protein, p53 cofactor	protein-coding
black	0.756693	KANSL1L	KAT8 regulatory NSL complex subunit 1 like	protein-coding
black	0.617647	KANTR	KANTR integral membrane protein	protein-coding
black	0.895485	KATNA1	katanin catalytic subunit A1	protein-coding
black	0.617522	KCNMB3	potassium calcium-activated channel subfamily M regulatory beta subunit 3	protein-coding
black	0.842707	KDM5B	lysine demethylase 5B	protein-coding
black	0.885152	KDM6A	lysine demethylase 6A	protein-coding
black	0.710859	KDR	kinase insert domain receptor	protein-coding
black	0.824881	KIAA0930	KIAA0930	protein-coding
black	0.742738	KIF21B	kinesin family member 21B	protein-coding
black	0.639859	KIF3C	kinesin family member 3C	protein-coding
black	0.830344	KLF15	KLF transcription factor 15	protein-coding
black	0.961032	KLF5	KLF transcription factor 5	protein-coding
black	0.734191	KLHL8	kelch like family member 8	protein-coding
black	0.601607	KLK10	kallikrein related peptidase 10	protein-coding
black	0.779661	KYAT3	kynurenine aminotransferase 3	protein-coding
black	0.839686	L2HGDH	L-2-hydroxyglutarate dehydrogenase	protein-coding
black	0.649866	L3MBTL3	L3MBTL histone methyl-lysine binding protein 3	protein-coding
black	0.694965	LAMC2	laminin subunit gamma 2	protein-coding
black	0.674298	LAMP3	lysosomal associated membrane protein 3	protein-coding
black	0.630179	LANCL1	LanC like glutathione S-transferase 1	protein-coding
black	0.772471	LANCL2	LanC like glutathione S-transferase 2	protein-coding
black	0.804253	LAPTM4B	lysosomal protein transmembrane 4 beta	protein-coding
black	0.714921	LARP6	La ribonucleoprotein 6, translational regulator	protein-coding
black	0.667357	LCLAT1	lysocardiolipin acyltransferase 1	protein-coding
black	0.652363	LCOR	ligand dependent nuclear receptor corepressor	protein-coding
black	0.867983	LGALSL	galectin like	protein-coding
black	0.613256	LIMD2	LIM domain containing 2	protein-coding
black	0.666595	LIN52	lin-52 DREAM MuvB core complex component	protein-coding
black	0.754166	LIN54	lin-54 DREAM MuvB core complex component	protein-coding
black	0.889667	LIN7A	lin-7 homolog A, crumbs cell polarity complex component	protein-coding
black	0.656064	LINC00174	long intergenic non-protein coding RNA 174	ncRNA
black	0.768033	LINC00630	long intergenic non-protein coding RNA 630	ncRNA
black	0.792156	LINC00667	long intergenic non-protein coding RNA 667	ncRNA
black	0.725736	LINC00886	long intergenic non-protein coding RNA 886	ncRNA
black	0.669039	LINC00909
black	0.76268	LINC00941	long intergenic non-protein coding RNA 941	ncRNA
black	0.68342	LINC01061	long intergenic non-protein coding RNA 1061	ncRNA
black	0.611777	LINC01184
black	0.850377	LINC01266	long intergenic non-protein coding RNA 1266	ncRNA
black	0.619923	LINC02016	long intergenic non-protein coding RNA 2016	ncRNA
black	0.905509	LINC02154	long intergenic non-protein coding RNA 2154	ncRNA
black	0.941163	LMO4	LIM domain only 4	protein-coding
black	0.651157	LOC100130207	uncharacterized LOC100130207	ncRNA
black	0.706764	LOC100506282
black	0.720319	LOC100506691
black	0.740318	LOC101927045	uncharacterized LOC101927045	ncRNA
black	0.662795	LOC101929140
black	0.818572	LOC101929709
black	0.832794	LOC105369147	uncharacterized LOC105369147	ncRNA
black	0.659832	LOC389765	kinesin family member 27 pseudogene	pseudo
black	0.802333	LOC646762	uncharacterized LOC646762	ncRNA
black	0.684221	LOC652276	potassium channel tetramerization domain containing 5 pseudogene	pseudo
black	0.823782	LOC729218	uncharacterized LOC729218	pseudo
black	0.754143	LOC729291	uncharacterized LOC729291	ncRNA
black	0.721849	LOC729683	uncharacterized LOC729683	ncRNA
black	0.658583	LONP1	lon peptidase 1, mitochondrial	protein-coding
black	0.679936	LPAR3	lysophosphatidic acid receptor 3	protein-coding
black	0.910803	LRIF1	ligand dependent nuclear receptor interacting factor 1	protein-coding
black	0.821508	LRP11	LDL receptor related protein 11	protein-coding
black	0.757539	LRPPRC	leucine rich pentatricopeptide repeat containing	protein-coding
black	0.701404	LRRC8D	leucine rich repeat containing 8 VRAC subunit D	protein-coding
black	0.895767	LRRC9	leucine rich repeat containing 9	protein-coding
black	0.652253	LSMEM1	leucine rich single-pass membrane protein 1	protein-coding
black	0.694033	LTB4R	leukotriene B4 receptor	protein-coding
black	0.720089	LYPD6B	LY6/PLAUR domain containing 6B	protein-coding
black	0.783747	LYRM2	LYR motif containing 2	protein-coding
black	0.847708	LYRM7	LYR motif containing 7	protein-coding
black	0.666309	LZTS3	leucine zipper tumor suppressor family member 3	protein-coding
black	0.887268	MAB21L3	mab-21 like 3	protein-coding
black	0.952862	MAL2	mal, T cell differentiation protein 2	protein-coding
black	0.820506	MAP1LC3B	microtubule associated protein 1 light chain 3 beta	protein-coding
black	0.945921	MAP2K6	mitogen-activated protein kinase kinase 6	protein-coding
black	0.819072	MAP3K7	mitogen-activated protein kinase kinase kinase 7	protein-coding
black	0.874638	MAP4K5	mitogen-activated protein kinase kinase kinase kinase 5	protein-coding
black	0.912461	MAP9	microtubule associated protein 9	protein-coding
black	0.651328	MAPKAPK5-AS1	MAPKAPK5 antisense RNA 1	ncRNA
black	0.651879	MARS1	methionyl-tRNA synthetase 1	protein-coding
black	0.717936	MAST2	microtubule associated serine/threonine kinase 2	protein-coding
black	0.820408	MBD5	methyl-CpG binding domain protein 5	protein-coding
black	0.898957	MBNL3	muscleblind like splicing regulator 3	protein-coding
black	0.813198	MCCC2	methylcrotonyl-CoA carboxylase subunit 2	protein-coding
black	0.752698	MCL1	MCL1 apoptosis regulator, BCL2 family member	protein-coding
black	0.640103	MCMDC2	minichromosome maintenance domain containing 2	protein-coding
black	0.641927	MCOLN3	mucolipin TRP cation channel 3	protein-coding
black	0.662251	MCTP1	multiple C2 and transmembrane domain containing 1	protein-coding
black	0.833494	MCU	mitochondrial calcium uniporter	protein-coding
black	0.883302	MDFIC	MyoD family inhibitor domain containing	protein-coding
black	0.688379	MDK	midkine	protein-coding
black	0.750089	MDN1	midasin AAA ATPase 1	protein-coding
black	0.811361	MED10	mediator complex subunit 10	protein-coding
black	0.846117	MED17	mediator complex subunit 17	protein-coding
black	0.718972	MED7	mediator complex subunit 7	protein-coding
black	0.783869	METTL16	methyltransferase 16, RNA N6-adenosine	protein-coding
black	0.923426	METTL4	methyltransferase 4, N6-adenosine	protein-coding
black	0.765845	MGA	MAX dimerization protein MGA	protein-coding
black	0.901601	MGAM	maltase-glucoamylase	protein-coding
black	0.931271	MGST1	microsomal glutathione S-transferase 1	protein-coding
black	0.897461	MICU1	mitochondrial calcium uptake 1	protein-coding
black	0.63117	MIEF1	mitochondrial elongation factor 1	protein-coding
black	0.691463	MIPOL1	mirror-image polydactyly 1	protein-coding
black	0.875654	MIR3945HG	MIR3945 host gene	ncRNA
black	0.762997	MIR9-3HG	MIR9-3 host gene	ncRNA
black	0.729666	MIS18BP1	MIS18 binding protein 1	protein-coding
black	0.829006	MKX	mohawk homeobox	protein-coding
black	0.604422	MNAT1	MNAT1 component of CDK activating kinase	protein-coding
black	0.628315	MOK	MOK protein kinase	protein-coding
black	0.749133	MORC4	MORC family CW-type zinc finger 4	protein-coding
black	0.827649	MOSPD1	motile sperm domain containing 1	protein-coding
black	0.715595	MPC1	mitochondrial pyruvate carrier 1	protein-coding
black	0.635851	MPP7	MAGUK p55 scaffold protein 7	protein-coding
black	0.722273	MRPL47	mitochondrial ribosomal protein L47	protein-coding
black	0.629858	MRPS31P5	mitochondrial ribosomal protein S31 pseudogene 5	pseudo
black	0.640268	MRPS5	mitochondrial ribosomal protein S5	protein-coding
black	0.790107	MSANTD4	Myb/SANT DNA binding domain containing 4 with coiled-coils	protein-coding
black	0.748642	MSR1	macrophage scavenger receptor 1	protein-coding
black	0.892731	MT1X	metallothionein 1X	protein-coding
black	0.79613	MTERF1	mitochondrial transcription termination factor 1	protein-coding
black	0.664053	MTG2	mitochondrial ribosome associated GTPase 2	protein-coding
black	0.684356	MTIF2	mitochondrial translational initiation factor 2	protein-coding
black	0.884546	MTMR7	myotubularin related protein 7	protein-coding
black	0.626145	MTX2	metaxin 2	protein-coding
black	0.862596	MTX3	metaxin 3	protein-coding
black	0.782117	MXI1	MAX interactor 1, dimerization protein	protein-coding
black	0.713826	MYEF2	myelin expression factor 2	protein-coding
black	0.839651	MYO10	myosin X	protein-coding
black	0.943775	MYO3A	myosin IIIA	protein-coding
black	0.667465	MYRFL	myelin regulatory factor like	protein-coding
black	0.784537	MYSM1	Myb like, SWIRM and MPN domains 1	protein-coding
black	0.835992	NAA35	N-alpha-acetyltransferase 35, NatC auxiliary subunit	protein-coding
black	0.892825	NAF1	nuclear assembly factor 1 ribonucleoprotein	protein-coding
black	0.665937	NAPG	NSF attachment protein gamma	protein-coding
black	0.821522	NBAT1	neuroblastoma associated transcript 1	ncRNA
black	0.901906	NBEA	neurobeachin	protein-coding
black	0.809605	NBN	nibrin	protein-coding
black	0.739755	NBPF12	NBPF member 12	protein-coding
black	0.882824	NBR2	neighbor of BRCA1 lncRNA 2	ncRNA
black	0.743208	NCAM2	neural cell adhesion molecule 2	protein-coding
black	0.889228	NCKAP1	NCK associated protein 1	protein-coding
black	0.915616	NET1	neuroepithelial cell transforming 1	protein-coding
black	0.872052	NETO2	neuropilin and tolloid like 2	protein-coding
black	0.65963	NFIB	nuclear factor I B	protein-coding
black	0.809374	NFIL3	nuclear factor, interleukin 3 regulated	protein-coding
black	0.69276	NFYA	nuclear transcription factor Y subunit alpha	protein-coding
black	0.793928	NIN	ninein	protein-coding
black	0.809067	NKX3-1	NK3 homeobox 1	protein-coding
black	0.770379	NMI	N-myc and STAT interactor	protein-coding
black	0.607526	NOLC1	nucleolar and coiled-body phosphoprotein 1	protein-coding
black	0.656699	NOP58	NOP58 ribonucleoprotein	protein-coding
black	0.703692	NORAD	non-coding RNA activated by DNA damage	ncRNA
black	0.757531	NPLOC4	NPL4 homolog, ubiquitin recognition factor	protein-coding
black	0.750882	NRK	Nik related kinase	protein-coding
black	0.625529	NSUN7	NOP2/Sun RNA methyltransferase family member 7	protein-coding
black	0.794748	NT5C2	5'-nucleotidase, cytosolic II	protein-coding
black	0.853964	NTRK3	neurotrophic receptor tyrosine kinase 3	protein-coding
black	0.731015	NUDC	nuclear distribution C, dynein complex regulator	protein-coding
black	0.67196	NUDT5	nudix hydrolase 5	protein-coding
black	0.771437	NUP155	nucleoporin 155	protein-coding
black	0.899384	NUS1	NUS1 dehydrodolichyl diphosphate synthase subunit	protein-coding
black	0.754394	OARD1	O-acyl-ADP-ribose deacylase 1	protein-coding
black	0.657496	OBI1	ORC ubiquitin ligase 1	protein-coding
black	0.656476	OCIAD1-AS1	OCIAD1 antisense RNA 1	ncRNA
black	0.780477	OCIAD2	OCIA domain containing 2	protein-coding
black	0.739763	ODC1	ornithine decarboxylase 1	protein-coding
black	0.853096	OGA	O-GlcNAcase	protein-coding
black	0.612197	OPN3	opsin 3	protein-coding
black	0.720421	OR1F1	olfactory receptor family 1 subfamily F member 1	protein-coding
black	0.733072	ORC4	origin recognition complex subunit 4	protein-coding
black	0.646545	ORC5	origin recognition complex subunit 5	protein-coding
black	0.604455	OSER1	oxidative stress responsive serine rich 1	protein-coding
black	0.782207	OSGIN2	oxidative stress induced growth inhibitor family member 2	protein-coding
black	0.864278	OTUD3	OTU deubiquitinase 3	protein-coding
black	0.607331	OTUD7B	OTU deubiquitinase 7B	protein-coding
black	0.651443	PABPC5	poly(A) binding protein cytoplasmic 5	protein-coding
black	0.764597	PAIP2B	poly(A) binding protein interacting protein 2B	protein-coding
black	0.692392	PARP3	poly(ADP-ribose) polymerase family member 3	protein-coding
black	0.847885	PCAT7	prostate cancer associated transcript 7	ncRNA
black	0.728176	PCBD2	pterin-4 alpha-carbinolamine dehydratase 2	protein-coding
black	0.744044	PCDH11X	protocadherin 11 X-linked	protein-coding
black	0.676865	PCDHA1	protocadherin alpha 1	protein-coding
black	0.829775	PCDHA10	protocadherin alpha 10	protein-coding
black	0.851812	PCDHA12	protocadherin alpha 12	protein-coding
black	0.657965	PCDHA13	protocadherin alpha 13	protein-coding
black	0.620309	PCDHA2	protocadherin alpha 2	protein-coding
black	0.694941	PCDHA4	protocadherin alpha 4	protein-coding
black	0.740852	PCDHA9	protocadherin alpha 9	protein-coding
black	0.82631	PCDHAC1	protocadherin alpha subfamily C, 1	protein-coding
black	0.787155	PCDHAC2	protocadherin alpha subfamily C, 2	protein-coding
black	0.760523	PCDHB3	protocadherin beta 3	protein-coding
black	0.711821	PCDHB4	protocadherin beta 4	protein-coding
black	0.685498	PCDHGA10	protocadherin gamma subfamily A, 10	protein-coding
black	0.706583	PCDHGB2	protocadherin gamma subfamily B, 2	protein-coding
black	0.69019	PCGF1	polycomb group ring finger 1	protein-coding
black	0.727206	PCGF6	polycomb group ring finger 6	protein-coding
black	0.864495	PCLO	piccolo presynaptic cytomatrix protein	protein-coding
black	0.621472	PDCD2L	programmed cell death 2 like	protein-coding
black	0.623849	PDCD4	programmed cell death 4	protein-coding
black	0.886392	PDE4D	phosphodiesterase 4D	protein-coding
black	0.648642	PDE8A	phosphodiesterase 8A	protein-coding
black	0.827477	PDP2	pyruvate dehydrogenase phosphatase catalytic subunit 2	protein-coding
black	0.788579	PECR	peroxisomal trans-2-enoyl-CoA reductase	protein-coding
black	0.791925	PELI2	pellino E3 ubiquitin protein ligase family member 2	protein-coding
black	0.604761	PERP	p53 apoptosis effector related to PMP22	protein-coding
black	0.771877	PEX11A	peroxisomal biogenesis factor 11 alpha	protein-coding
black	0.811485	PEX3	peroxisomal biogenesis factor 3	protein-coding
black	0.943143	PEX5L	peroxisomal biogenesis factor 5 like	protein-coding
black	0.758085	PGBD2	piggyBac transposable element derived 2	protein-coding
black	0.880115	PGD	phosphogluconate dehydrogenase	protein-coding
black	0.744932	PHF1	PHD finger protein 1	protein-coding
black	0.878612	PHLDB2	pleckstrin homology like domain family B member 2	protein-coding
black	0.850011	PHLPP1	PH domain and leucine rich repeat protein phosphatase 1	protein-coding
black	0.60813	PHOSPHO2	phosphatase, orphan 2	protein-coding
black	0.659968	PHYH	phytanoyl-CoA 2-hydroxylase	protein-coding
black	0.864832	PIGU	phosphatidylinositol glycan anchor biosynthesis class U	protein-coding
black	0.809728	PIP4P2	phosphatidylinositol-4,5-bisphosphate 4-phosphatase 2	protein-coding
black	0.79662	PKNOX1	PBX/knotted 1 homeobox 1	protein-coding
black	0.934975	PKP2	plakophilin 2	protein-coding
black	0.780923	PLCB1	phospholipase C beta 1	protein-coding
black	0.831023	PLCD3	phospholipase C delta 3	protein-coding
black	0.765794	PLEKHA3	pleckstrin homology domain containing A3	protein-coding
black	0.624396	PMS2CL	PMS2 C-terminal like (pseudogene)	pseudo
black	0.838295	PNMA2	PNMA family member 2	protein-coding
black	0.881176	POLR3B	RNA polymerase III subunit B	protein-coding
black	0.780135	POLR3C	RNA polymerase III subunit C	protein-coding
black	0.717565	POM121	POM121 transmembrane nucleoporin	protein-coding
black	0.886408	POR	cytochrome p450 oxidoreductase	protein-coding
black	0.630523	PPP1R12B	protein phosphatase 1 regulatory subunit 12B	protein-coding
black	0.848366	PPP1R3B	protein phosphatase 1 regulatory subunit 3B	protein-coding
black	0.851834	PPP1R3C	protein phosphatase 1 regulatory subunit 3C	protein-coding
black	0.691425	PPP1R3D	protein phosphatase 1 regulatory subunit 3D	protein-coding
black	0.95842	PPP1R9A	protein phosphatase 1 regulatory subunit 9A	protein-coding
black	0.757493	PRDM4	PR/SET domain 4	protein-coding
black	0.76345	PRKAA2	protein kinase AMP-activated catalytic subunit alpha 2	protein-coding
black	0.695433	PRKAB1	protein kinase AMP-activated non-catalytic subunit beta 1	protein-coding
black	0.877338	PRKAB2	protein kinase AMP-activated non-catalytic subunit beta 2	protein-coding
black	0.765432	PRKCE	protein kinase C epsilon	protein-coding
black	0.609996	PRKDC	protein kinase, DNA-activated, catalytic subunit	protein-coding
black	0.668892	PRKRIP1	PRKR interacting protein 1	protein-coding
black	0.912784	PRLR	prolactin receptor	protein-coding
black	0.906939	PRMT5	protein arginine methyltransferase 5	protein-coding
black	0.758284	PRMT9	protein arginine methyltransferase 9	protein-coding
black	0.844151	PRPF3	pre-mRNA processing factor 3	protein-coding
black	0.902001	PRSS12	serine protease 12	protein-coding
black	0.673915	PSMA6	proteasome 20S subunit alpha 6	protein-coding
black	0.689311	PSMA7	proteasome 20S subunit alpha 7	protein-coding
black	0.729639	PSMB7	proteasome 20S subunit beta 7	protein-coding
black	0.642796	PSMC1	proteasome 26S subunit, ATPase 1	protein-coding
black	0.627051	PSMC6	proteasome 26S subunit, ATPase 6	protein-coding
black	0.877157	PSMD12	proteasome 26S subunit, non-ATPase 12	protein-coding
black	0.878146	PTK2	protein tyrosine kinase 2	protein-coding
black	0.686341	PTPN12	protein tyrosine phosphatase non-receptor type 12	protein-coding
black	0.709411	PTPRG-AS1	PTPRG antisense RNA 1	ncRNA
black	0.841126	PTPRK	protein tyrosine phosphatase receptor type K	protein-coding
black	0.929382	PTPRN	protein tyrosine phosphatase receptor type N	protein-coding
black	0.737182	PWAR5	Prader Willi/Angelman region RNA 5	ncRNA
black	0.655604	PWARSN	Prader Willi/Angelman region RNA, SNRPN neighbor	ncRNA
black	0.679124	RAB11FIP1	RAB11 family interacting protein 1	protein-coding
black	0.662031	RAB27B	RAB27B, member RAS oncogene family	protein-coding
black	0.658227	RAB37	RAB37, member RAS oncogene family	protein-coding
black	0.933795	RAB3IP	RAB3A interacting protein	protein-coding
black	0.715873	RAB4A	RAB4A, member RAS oncogene family	protein-coding
black	0.736554	RAB6A	RAB6A, member RAS oncogene family	protein-coding
black	0.806667	RAB6D	RAB6D, member RAS oncogene family	protein-coding
black	0.776552	RABEPK	Rab9 effector protein with kelch motifs	protein-coding
black	0.772769	RAD54L2	RAD54 like 2	protein-coding
black	0.701756	RAE1	ribonucleic acid export 1	protein-coding
black	0.845892	RANBP17	RAN binding protein 17	protein-coding
black	0.790589	RANBP9	RAN binding protein 9	protein-coding
black	0.702673	RASGRP1	RAS guanyl releasing protein 1	protein-coding
black	0.639877	RASSF8	Ras association domain family member 8	protein-coding
black	0.871172	RB1CC1	RB1 inducible coiled-coil 1	protein-coding
black	0.76004	RBAK	RB associated KRAB zinc finger	protein-coding
black	0.671853	RBM11	RNA binding motif protein 11	protein-coding
black	0.670778	RBM28	RNA binding motif protein 28	protein-coding
black	0.627675	RBM7	RNA binding motif protein 7	protein-coding
black	0.710222	RBPMS	RNA binding protein, mRNA processing factor	protein-coding
black	0.615884	RBSN	rabenosyn, RAB effector	protein-coding
black	0.681694	RCAN1	regulator of calcineurin 1	protein-coding
black	0.694962	RCAN2	regulator of calcineurin 2	protein-coding
black	0.666281	RCL1	RNA terminal phosphate cyclase like 1	protein-coding
black	0.710559	RCN1	reticulocalbin 1	protein-coding
black	0.649435	RDH13	retinol dehydrogenase 13	protein-coding
black	0.686313	RGL3	ral guanine nucleotide dissociation stimulator like 3	protein-coding
black	0.656149	RGMB	repulsive guidance molecule BMP co-receptor b	protein-coding
black	0.894434	RGS22	regulator of G protein signaling 22	protein-coding
black	0.63503	RGS3	regulator of G protein signaling 3	protein-coding
black	0.732001	RIC3	RIC3 acetylcholine receptor chaperone	protein-coding
black	0.631823	RIMS3	regulating synaptic membrane exocytosis 3	protein-coding
black	0.920223	RIOK3	RIO kinase 3	protein-coding
black	0.68578	RLIM	ring finger protein, LIM domain interacting	protein-coding
black	0.633367	RNASEH1	ribonuclease H1	protein-coding
black	0.847159	RNF114	ring finger protein 114	protein-coding
black	0.781308	RNF150	ring finger protein 150	protein-coding
black	0.700853	RNF167	ring finger protein 167	protein-coding
black	0.65917	RNF182	ring finger protein 182	protein-coding
black	0.765135	RNF212	ring finger protein 212	protein-coding
black	0.689162	RNF6	ring finger protein 6	protein-coding
black	0.781175	RNFT2	ring finger protein, transmembrane 2	protein-coding
black	0.929569	RORA	RAR related orphan receptor A	protein-coding
black	0.702426	RPA2	replication protein A2	protein-coding
black	0.613644	RPAP2	RNA polymerase II associated protein 2	protein-coding
black	0.673135	RPGR	retinitis pigmentosa GTPase regulator	protein-coding
black	0.886421	RPS6KA6	ribosomal protein S6 kinase A6	protein-coding
black	0.931985	RPSAP58
black	0.793744	RRAGB	Ras related GTP binding B	protein-coding
black	0.938769	RRN3	RRN3 homolog, RNA polymerase I transcription factor	protein-coding
black	0.702303	RRN3P1	RRN3 pseudogene 1	pseudo
black	0.833902	RUFY2	RUN and FYVE domain containing 2	protein-coding
black	0.796983	S1PR1	sphingosine-1-phosphate receptor 1	protein-coding
black	0.761309	SAMD12	sterile alpha motif domain containing 12	protein-coding
black	0.729652	SAP18	Sin3A associated protein 18	protein-coding
black	0.662143	SAP30BP	SAP30 binding protein	protein-coding
black	0.903736	SATB2	SATB homeobox 2	protein-coding
black	0.925441	SAV1	salvador family WW domain containing protein 1	protein-coding
black	0.828181	SBK1	SH3 domain binding kinase 1	protein-coding
black	0.955567	SCAMP5	secretory carrier membrane protein 5	protein-coding
black	0.643304	SCAND2P	SCAN domain containing 2 pseudogene	pseudo
black	0.813456	SCARNA17	small Cajal body-specific RNA 17	ncRNA
black	0.901703	SCG3	secretogranin III	protein-coding
black	0.663701	SCGB1B2P	secretoglobin family 1B member 2, pseudogene	pseudo
black	0.695939	SCML2	Scm polycomb group protein like 2	protein-coding
black	0.880362	SCN3B	sodium voltage-gated channel beta subunit 3	protein-coding
black	0.684845	SCN4A	sodium voltage-gated channel alpha subunit 4	protein-coding
black	0.812481	SEC63	SEC63 homolog, protein translocation regulator	protein-coding
black	0.873373	SEMA3E	semaphorin 3E	protein-coding
black	0.835183	SEPSECS	Sep (O-phosphoserine) tRNA:Sec (selenocysteine) tRNA synthase	protein-coding
black	0.749214	SEPTIN6	septin 6	protein-coding
black	0.681784	SERPINI1	serpin family I member 1	protein-coding
black	0.86769	SERTAD2	SERTA domain containing 2	protein-coding
black	0.848413	SESN2	sestrin 2	protein-coding
black	0.941907	SESTD1	SEC14 and spectrin domain containing 1	protein-coding
black	0.862308	SETD7	SET domain containing 7, histone lysine methyltransferase	protein-coding
black	0.718023	SETD9	SET domain containing 9	protein-coding
black	0.686798	SF3A3	splicing factor 3a subunit 3	protein-coding
black	0.76662	SFMBT1	Scm like with four mbt domains 1	protein-coding
black	0.678015	SFXN1	sideroflexin 1	protein-coding
black	0.761898	SGCG	sarcoglycan gamma	protein-coding
black	0.923384	SGPP2	sphingosine-1-phosphate phosphatase 2	protein-coding
black	0.77787	SH2D4A	SH2 domain containing 4A	protein-coding
black	0.62112	SH3BP5L	SH3 binding domain protein 5 like	protein-coding
black	0.766594	SH3RF3	SH3 domain containing ring finger 3	protein-coding
black	0.800052	SH3TC2	SH3 domain and tetratricopeptide repeats 2	protein-coding
black	0.789765	SHROOM2	shroom family member 2	protein-coding
black	0.659145	SKP2	S-phase kinase associated protein 2	protein-coding
black	0.665652	SLC11A2	solute carrier family 11 member 2	protein-coding
black	0.717943	SLC24A3-AS1	SLC24A3 antisense RNA 1	ncRNA
black	0.662461	SLC25A16	solute carrier family 25 member 16	protein-coding
black	0.667512	SLC25A26	solute carrier family 25 member 26	protein-coding
black	0.920271	SLC2A14	solute carrier family 2 member 14	protein-coding
black	0.763967	SLC2A3	solute carrier family 2 member 3	protein-coding
black	0.874139	SLC35G2	solute carrier family 35 member G2	protein-coding
black	0.946977	SLC37A3	solute carrier family 37 member 3	protein-coding
black	0.914361	SLC38A1	solute carrier family 38 member 1	protein-coding
black	0.663751	SLC39A8	solute carrier family 39 member 8	protein-coding
black	0.675596	SLC3A2	solute carrier family 3 member 2	protein-coding
black	0.845264	SLC6A15	solute carrier family 6 member 15	protein-coding
black	0.92649	SLC7A2	solute carrier family 7 member 2	protein-coding
black	0.807801	SLC9A7P1	solute carrier family 9 member 7 pseudogene 1	pseudo
black	0.897791	SLCO4C1	solute carrier organic anion transporter family member 4C1	protein-coding
black	0.809938	SLIT3	slit guidance ligand 3	protein-coding
black	0.708091	SLITRK4	SLIT and NTRK like family member 4	protein-coding
black	0.671131	SMC5	structural maintenance of chromosomes 5	protein-coding
black	0.825912	SMG1	SMG1 nonsense mediated mRNA decay associated PI3K related kinase	protein-coding
black	0.645901	SMN1	survival of motor neuron 1, telomeric	protein-coding
black	0.654035	SMYD2	SET and MYND domain containing 2	protein-coding
black	0.804105	SNHG14	small nucleolar RNA host gene 14	ncRNA
black	0.685003	SNHG29	small nucleolar RNA host gene 29	ncRNA
black	0.673238	SNHG32	small nucleolar RNA host gene 32	ncRNA
black	0.662377	SNORD116-21	small nucleolar RNA, C/D box 116-21	snoRNA
black	0.617883	SNORD49A	small nucleolar RNA, C/D box 49A	snoRNA
black	0.942831	SNTB1	syntrophin beta 1	protein-coding
black	0.822019	SNX24	sorting nexin 24	protein-coding
black	0.80674	SOBP	sine oculis binding protein homolog	protein-coding
black	0.835125	SOGA3
black	0.881591	SORCS1	sortilin related VPS10 domain containing receptor 1	protein-coding
black	0.843855	SP4	Sp4 transcription factor	protein-coding
black	0.903427	SPAG1	sperm associated antigen 1	protein-coding
black	0.773061	SPAG16	sperm associated antigen 16	protein-coding
black	0.853648	SPATA6	spermatogenesis associated 6	protein-coding
black	0.820246	SPEF2	sperm flagellar 2	protein-coding
black	0.913235	SPRING1	SREBF pathway regulator in golgi 1	protein-coding
black	0.88359	SPTBN1	spectrin beta, non-erythrocytic 1	protein-coding
black	0.749809	SPTBN2	spectrin beta, non-erythrocytic 2	protein-coding
black	0.664803	SRD5A1	steroid 5 alpha-reductase 1	protein-coding
black	0.943972	SRD5A3	steroid 5 alpha-reductase 3	protein-coding
black	0.945912	SRPK1	SRSF protein kinase 1	protein-coding
black	0.827067	SRPK2	SRSF protein kinase 2	protein-coding
black	0.755061	SRRD	SRR1 domain containing	protein-coding
black	0.769207	SSTR2	somatostatin receptor 2	protein-coding
black	0.907725	ST3GAL1	ST3 beta-galactoside alpha-2,3-sialyltransferase 1	protein-coding
black	0.754179	ST8SIA6	ST8 alpha-N-acetyl-neuraminide alpha-2,8-sialyltransferase 6	protein-coding
black	0.752473	STIP1	stress induced phosphoprotein 1	protein-coding
black	0.901353	STK33	serine/threonine kinase 33	protein-coding
black	0.677941	STK35	serine/threonine kinase 35	protein-coding
black	0.778461	STK39	serine/threonine kinase 39	protein-coding
black	0.919773	STOX1	storkhead box 1	protein-coding
black	0.949542	STOX2	storkhead box 2	protein-coding
black	0.661339	STPG1	sperm tail PG-rich repeat containing 1	protein-coding
black	0.833362	STRBP	spermatid perinuclear RNA binding protein	protein-coding
black	0.715712	STRIP1	striatin interacting protein 1	protein-coding
black	0.799213	SUPV3L1	Suv3 like RNA helicase	protein-coding
black	0.937089	SVIL	supervillin	protein-coding
black	0.663914	SVIP	small VCP interacting protein	protein-coding
black	0.644459	SYCP2	synaptonemal complex protein 2	protein-coding
black	0.807745	SYCP2L	synaptonemal complex protein 2 like	protein-coding
black	0.801334	SYN1	synapsin I	protein-coding
black	0.63116	SYN2	synapsin II	protein-coding
black	0.644061	SYN3	synapsin III	protein-coding
black	0.953556	SYNE1	spectrin repeat containing nuclear envelope protein 1	protein-coding
black	0.720202	SYNE2	spectrin repeat containing nuclear envelope protein 2	protein-coding
black	0.962242	SYT14	synaptotagmin 14	protein-coding
black	0.76451	SYT4	synaptotagmin 4	protein-coding
black	0.637987	TAF1A	TATA-box binding protein associated factor, RNA polymerase I subunit A	protein-coding
black	0.718519	TAF1D	TATA-box binding protein associated factor, RNA polymerase I subunit D	protein-coding
black	0.730228	TALDO1	transaldolase 1	protein-coding
black	0.74672	TARS3	threonyl-tRNA synthetase 3	protein-coding
black	0.74716	TBCK	TBC1 domain containing kinase	protein-coding
black	0.719561	TCAF1	TRPM8 channel associated factor 1	protein-coding
black	0.689262	TCEA1	transcription elongation factor A1	protein-coding
black	0.749775	TCP1	t-complex 1	protein-coding
black	0.661114	TDP2	tyrosyl-DNA phosphodiesterase 2	protein-coding
black	0.859881	TENT4A	terminal nucleotidyltransferase 4A	protein-coding
black	0.760302	TES	testin LIM domain protein	protein-coding
black	0.669584	TFB2M	transcription factor B2, mitochondrial	protein-coding
black	0.72976	TFPT	TCF3 fusion partner	protein-coding
black	0.725855	TFRC	transferrin receptor	protein-coding
black	0.8476	TGIF1	TGFB induced factor homeobox 1	protein-coding
black	0.604799	THAP6	THAP domain containing 6	protein-coding
black	0.701239	THAP9	THAP domain containing 9	protein-coding
black	0.729854	THBS2	thrombospondin 2	protein-coding
black	0.72979	THYN1	thymocyte nuclear protein 1	protein-coding
black	0.749906	TIGD2	tigger transposable element derived 2	protein-coding
black	0.913852	TIGD7	tigger transposable element derived 7	protein-coding
black	0.815792	TIMP1	TIMP metallopeptidase inhibitor 1	protein-coding
black	0.612467	TIPRL	TOR signaling pathway regulator	protein-coding
black	0.734528	TLE1	TLE family member 1, transcriptional corepressor	protein-coding
black	0.627973	TMED10P1	transmembrane p24 trafficking protein 10 pseudogene 1	pseudo
black	0.701309	TMEM120A	transmembrane protein 120A	protein-coding
black	0.750487	TMEM135	transmembrane protein 135	protein-coding
black	0.856292	TMEM154	transmembrane protein 154	protein-coding
black	0.656215	TMEM182	transmembrane protein 182	protein-coding
black	0.749648	TMEM209	transmembrane protein 209	protein-coding
black	0.661455	TMEM232	transmembrane protein 232	protein-coding
black	0.694941	TMEM241	transmembrane protein 241	protein-coding
black	0.840471	TMEM254-AS1	TMEM254 antisense RNA 1	ncRNA
black	0.806049	TMEM268	transmembrane protein 268	protein-coding
black	0.704386	TMEM33	transmembrane protein 33	protein-coding
black	0.906884	TMEM38B	transmembrane protein 38B	protein-coding
black	0.907012	TMEM41A	transmembrane protein 41A	protein-coding
black	0.769772	TMEM54	transmembrane protein 54	protein-coding
black	0.861248	TMTC2	transmembrane O-mannosyltransferase targeting cadherins 2	protein-coding
black	0.799577	TNFRSF9	TNF receptor superfamily member 9	protein-coding
black	0.696047	TNKS	tankyrase	protein-coding
black	0.761766	TNNT1	troponin T1, slow skeletal type	protein-coding
black	0.78116	TNPO3	transportin 3	protein-coding
black	0.6386	TOB2P1	transducer of ERBB2, 2 pseudogene 1	pseudo
black	0.711692	TOPORS	TOP1 binding arginine/serine rich protein, E3 ubiquitin ligase	protein-coding
black	0.906192	TOX3	TOX high mobility group box family member 3	protein-coding
black	0.731721	TOX4	TOX high mobility group box family member 4	protein-coding
black	0.707487	TP53BP1	tumor protein p53 binding protein 1	protein-coding
black	0.801118	TP53INP1	tumor protein p53 inducible nuclear protein 1	protein-coding
black	0.769863	TPBG	trophoblast glycoprotein	protein-coding
black	0.678308	TPD52L1	TPD52 like 1	protein-coding
black	0.891694	TPD52L2	TPD52 like 2	protein-coding
black	0.692392	TPGS2	tubulin polyglutamylase complex subunit 2	protein-coding
black	0.912984	TRAF3	TNF receptor associated factor 3	protein-coding
black	0.657987	TRAF3IP2-AS1	TRAF3IP2 antisense RNA 1	ncRNA
black	0.855611	TREML4	triggering receptor expressed on myeloid cells like 4	protein-coding
black	0.897563	TRHDE	thyrotropin releasing hormone degrading enzyme	protein-coding
black	0.818637	TRHDE-AS1	TRHDE antisense RNA 1	ncRNA
black	0.877971	TRIB3	tribbles pseudokinase 3	protein-coding
black	0.896062	TRIM24	tripartite motif containing 24	protein-coding
black	0.856549	TRIM33	tripartite motif containing 33	protein-coding
black	0.648882	TRIM58	tripartite motif containing 58	protein-coding
black	0.614356	TRMT11	tRNA methyltransferase 11 homolog	protein-coding
black	0.690559	TRMT6	tRNA methyltransferase 6 non-catalytic subunit	protein-coding
black	0.87107	TRPM6	transient receptor potential cation channel subfamily M member 6	protein-coding
black	0.859047	TRPM8	transient receptor potential cation channel subfamily M member 8	protein-coding
black	0.726491	TRUB2	TruB pseudouridine synthase family member 2	protein-coding
black	0.832251	TSPAN8	tetraspanin 8	protein-coding
black	0.74988	TSPO	translocator protein	protein-coding
black	0.685777	TSPYL5	TSPY like 5	protein-coding
black	0.811638	TSTD3	thiosulfate sulfurtransferase like domain containing 3	protein-coding
black	0.657983	TTC26
black	0.907295	TTC28	tetratricopeptide repeat domain 28	protein-coding
black	0.866619	TTC39C	tetratricopeptide repeat domain 39C	protein-coding
black	0.763598	TTC3P1	tetratricopeptide repeat domain 3 pseudogene 1	pseudo
black	0.879148	TTN	titin	protein-coding
black	0.70702	TTN-AS1	TTN antisense RNA 1	ncRNA
black	0.752601	TTPAL	alpha tocopherol transfer protein like	protein-coding
black	0.724931	TUFT1	tuftelin 1	protein-coding
black	0.867754	TXLNG	taxilin gamma	protein-coding
black	0.81085	TXNL4B	thioredoxin like 4B	protein-coding
black	0.744646	TYW1B	tRNA-yW synthesizing protein 1 homolog B	protein-coding
black	0.755271	UBA6-AS1
black	0.811341	UBE2R2	ubiquitin conjugating enzyme E2 R2	protein-coding
black	0.85471	UBQLN1	ubiquilin 1	protein-coding
black	0.827648	UBR1	ubiquitin protein ligase E3 component n-recognin 1	protein-coding
black	0.828596	UBXN2A	UBX domain protein 2A	protein-coding
black	0.769577	UBXN8	UBX domain protein 8	protein-coding
black	0.792875	UGCG	UDP-glucose ceramide glucosyltransferase	protein-coding
black	0.823082	UQCC1	ubiquinol-cytochrome c reductase complex assembly factor 1	protein-coding
black	0.679469	URB1	URB1 ribosome biogenesis homolog	protein-coding
black	0.675672	USP11	ubiquitin specific peptidase 11	protein-coding
black	0.778298	USP13	ubiquitin specific peptidase 13	protein-coding
black	0.655621	USP22	ubiquitin specific peptidase 22	protein-coding
black	0.795145	USP3	ubiquitin specific peptidase 3	protein-coding
black	0.643078	USP36	ubiquitin specific peptidase 36	protein-coding
black	0.839361	USP45	ubiquitin specific peptidase 45	protein-coding
black	0.782734	USP49	ubiquitin specific peptidase 49	protein-coding
black	0.70785	USP6NL	USP6 N-terminal like	protein-coding
black	0.677408	UTP18	UTP18 small subunit processome component	protein-coding
black	0.76622	VANGL1	VANGL planar cell polarity protein 1	protein-coding
black	0.73439	VAPB	VAMP associated protein B and C	protein-coding
black	0.765841	VAT1	vesicle amine transport 1	protein-coding
black	0.670135	VEGFA	vascular endothelial growth factor A	protein-coding
black	0.636273	VHL	von Hippel-Lindau tumor suppressor	protein-coding
black	0.813943	VPS13A	vacuolar protein sorting 13 homolog A	protein-coding
black	0.768268	VPS13B	vacuolar protein sorting 13 homolog B	protein-coding
black	0.637582	VPS9D1-AS1	VPS9D1 antisense RNA 1	ncRNA
black	0.649184	VTI1A	vesicle transport through interaction with t-SNAREs 1A	protein-coding
black	0.904607	VWA5A	von Willebrand factor A domain containing 5A	protein-coding
black	0.635728	WARS2-AS1	WARS2 antisense RNA 1	ncRNA
black	0.670976	WASF1	WASP family member 1	protein-coding
black	0.8353	WDR17	WD repeat domain 17	protein-coding
black	0.772552	WDR19	WD repeat domain 19	protein-coding
black	0.876884	WDR36	WD repeat domain 36	protein-coding
black	0.703281	WFDC2	WAP four-disulfide core domain 2	protein-coding
black	0.793574	WWTR1	WW domain containing transcription regulator 1	protein-coding
black	0.835881	XKR4	XK related 4	protein-coding
black	0.820717	XPNPEP3	X-prolyl aminopeptidase 3	protein-coding
black	0.785514	XPOT	exportin for tRNA	protein-coding
black	0.88403	YME1L1	YME1 like 1 ATPase	protein-coding
black	0.753895	YPEL1	yippee like 1	protein-coding
black	0.823135	ZBED3-AS1	ZBED3 antisense RNA 1	ncRNA
black	0.657806	ZBTB10	zinc finger and BTB domain containing 10	protein-coding
black	0.907206	ZBTB21	zinc finger and BTB domain containing 21	protein-coding
black	0.898951	ZBTB24	zinc finger and BTB domain containing 24	protein-coding
black	0.602285	ZBTB26	zinc finger and BTB domain containing 26	protein-coding
black	0.859205	ZBTB37	zinc finger and BTB domain containing 37	protein-coding
black	0.736713	ZC2HC1A	zinc finger C2HC-type containing 1A	protein-coding
black	0.832266	ZC3H12C	zinc finger CCCH-type containing 12C	protein-coding
black	0.727588	ZCCHC4	zinc finger CCHC-type containing 4	protein-coding
black	0.765874	ZDBF2	zinc finger DBF-type containing 2	protein-coding
black	0.868692	ZDHHC23	zinc finger DHHC-type palmitoyltransferase 23	protein-coding
black	0.664166	ZEB1-AS1	ZEB1 antisense RNA 1	ncRNA
black	0.687518	ZFAS1	ZNFX1 antisense RNA 1	ncRNA
black	0.758306	ZFP2	ZFP2 zinc finger protein	protein-coding
black	0.885237	ZFP82	ZFP82 zinc finger protein	protein-coding
black	0.619717	ZFP90	ZFP90 zinc finger protein	protein-coding
black	0.907857	ZKSCAN8	zinc finger with KRAB and SCAN domains 8	protein-coding
black	0.718695	ZMAT2	zinc finger matrin-type 2	protein-coding
black	0.861591	ZNF12	zinc finger protein 12	protein-coding
black	0.848529	ZNF14	zinc finger protein 14	protein-coding
black	0.856784	ZNF160	zinc finger protein 160	protein-coding
black	0.774793	ZNF165	zinc finger protein 165	protein-coding
black	0.62787	ZNF192P1
black	0.857711	ZNF204P	zinc finger protein 204, pseudogene	pseudo
black	0.677435	ZNF215	zinc finger protein 215	protein-coding
black	0.900198	ZNF22-AS1	ZNF22 antisense RNA 1	ncRNA
black	0.673451	ZNF226	zinc finger protein 226	protein-coding
black	0.712864	ZNF232	zinc finger protein 232	protein-coding
black	0.907857	ZNF254	zinc finger protein 254	protein-coding
black	0.743865	ZNF275	zinc finger protein 275	protein-coding
black	0.879249	ZNF281	zinc finger protein 281	protein-coding
black	0.794782	ZNF292	zinc finger protein 292	protein-coding
black	0.681404	ZNF300	zinc finger protein 300	protein-coding
black	0.616714	ZNF322	zinc finger protein 322	protein-coding
black	0.689718	ZNF335	zinc finger protein 335	protein-coding
black	0.916447	ZNF33B	zinc finger protein 33B	protein-coding
black	0.722805	ZNF345	zinc finger protein 345	protein-coding
black	0.686762	ZNF347	zinc finger protein 347	protein-coding
black	0.899132	ZNF37A	zinc finger protein 37A	protein-coding
black	0.796272	ZNF37BP	zinc finger protein 37B, pseudogene	pseudo
black	0.916612	ZNF391	zinc finger protein 391	protein-coding
black	0.773015	ZNF397	zinc finger protein 397	protein-coding
black	0.822012	ZNF419	zinc finger protein 419	protein-coding
black	0.905339	ZNF426	zinc finger protein 426	protein-coding
black	0.764128	ZNF43	zinc finger protein 43	protein-coding
black	0.740401	ZNF433	zinc finger protein 433	protein-coding
black	0.892261	ZNF44	zinc finger protein 44	protein-coding
black	0.806871	ZNF442	zinc finger protein 442	protein-coding
black	0.726055	ZNF445	zinc finger protein 445	protein-coding
black	0.725076	ZNF460	zinc finger protein 460	protein-coding
black	0.687637	ZNF462	zinc finger protein 462	protein-coding
black	0.60462	ZNF473	zinc finger protein 473	protein-coding
black	0.812431	ZNF486	zinc finger protein 486	protein-coding
black	0.816566	ZNF493	zinc finger protein 493	protein-coding
black	0.844766	ZNF518A	zinc finger protein 518A	protein-coding
black	0.688339	ZNF543	zinc finger protein 543	protein-coding
black	0.776548	ZNF568	zinc finger protein 568	protein-coding
black	0.609719	ZNF570	zinc finger protein 570	protein-coding
black	0.813099	ZNF587B	zinc finger protein 587B	protein-coding
black	0.83975	ZNF597	zinc finger protein 597	protein-coding
black	0.708672	ZNF600	zinc finger protein 600	protein-coding
black	0.730401	ZNF611	zinc finger protein 611	protein-coding
black	0.678883	ZNF620	zinc finger protein 620	protein-coding
black	0.804924	ZNF621	zinc finger protein 621	protein-coding
black	0.715419	ZNF622	zinc finger protein 622	protein-coding
black	0.820723	ZNF625	zinc finger protein 625	protein-coding
black	0.737858	ZNF658	zinc finger protein 658	protein-coding
black	0.762697	ZNF660	zinc finger protein 660	protein-coding
black	0.827659	ZNF664	zinc finger protein 664	protein-coding
black	0.723676	ZNF669	zinc finger protein 669	protein-coding
black	0.877194	ZNF670	zinc finger protein 670	protein-coding
black	0.636216	ZNF674	zinc finger protein 674	protein-coding
black	0.775893	ZNF678	zinc finger protein 678	protein-coding
black	0.655514	ZNF684	zinc finger protein 684	protein-coding
black	0.722792	ZNF7	zinc finger protein 7	protein-coding
black	0.61842	ZNF717	zinc finger protein 717	protein-coding
black	0.645796	ZNF718	zinc finger protein 718	protein-coding
black	0.72448	ZNF721	zinc finger protein 721	protein-coding
black	0.743795	ZNF736	zinc finger protein 736	protein-coding
black	0.692924	ZNF740	zinc finger protein 740	protein-coding
black	0.879559	ZNF770	zinc finger protein 770	protein-coding
black	0.767227	ZNF773	zinc finger protein 773	protein-coding
black	0.734123	ZNF776	zinc finger protein 776	protein-coding
black	0.698438	ZNF778	zinc finger protein 778	protein-coding
black	0.657091	ZNF780A	zinc finger protein 780A	protein-coding
black	0.660576	ZNF780B	zinc finger protein 780B	protein-coding
black	0.655862	ZNF782	zinc finger protein 782	protein-coding
black	0.859606	ZNF788P	zinc finger family member 788, pseudogene	pseudo
black	0.67686	ZNF799	zinc finger protein 799	protein-coding
black	0.67534	ZNF805	zinc finger protein 805	protein-coding
black	0.659847	ZNF81	zinc finger protein 81	protein-coding
black	0.715408	ZNF813	zinc finger protein 813	protein-coding
black	0.768627	ZNF829	zinc finger protein 829	protein-coding
black	0.648086	ZNF836	zinc finger protein 836	protein-coding
black	0.601299	ZNF839	zinc finger protein 839	protein-coding
black	0.61179	ZNF841	zinc finger protein 841	protein-coding
black	0.814215	ZNF844	zinc finger protein 844	protein-coding
black	0.717998	ZNF845	zinc finger protein 845	protein-coding
black	0.608388	ZNF879	zinc finger protein 879	protein-coding
black	0.929669	ZNF91	zinc finger protein 91	protein-coding
black	0.671862	ZNRD1ASP
black	0.782372	ZPR1	ZPR1 zinc finger	protein-coding
black	0.919544	ZSCAN12	zinc finger and SCAN domain containing 12	protein-coding
black	0.80517	ZSCAN12P1	zinc finger and SCAN domain containing 12 pseudogene 1	pseudo
black	0.705257	ZSCAN16	zinc finger and SCAN domain containing 16	protein-coding
black	0.674367	ZSCAN2	zinc finger and SCAN domain containing 2	protein-coding
black	0.70687	ZSCAN23	zinc finger and SCAN domain containing 23	protein-coding
brown	0.900866	AACS	acetoacetyl-CoA synthetase	protein-coding
brown	0.670016	AAK1	AP2 associated kinase 1	protein-coding
brown	0.69775	ABAT	4-aminobutyrate aminotransferase	protein-coding
brown	0.80737	ABCA1	ATP binding cassette subfamily A member 1	protein-coding
brown	0.905985	ABCA5	ATP binding cassette subfamily A member 5	protein-coding
brown	0.771227	ABCA6	ATP binding cassette subfamily A member 6	protein-coding
brown	0.722049	ABCA7	ATP binding cassette subfamily A member 7	protein-coding
brown	0.632882	ABCD4	ATP binding cassette subfamily D member 4	protein-coding
brown	0.840595	ABHD3	abhydrolase domain containing 3, phospholipase	protein-coding
brown	0.920403	ABHD5	abhydrolase domain containing 5, lysophosphatidic acid acyltransferase	protein-coding
brown	0.760055	ABL2	ABL proto-oncogene 2, non-receptor tyrosine kinase	protein-coding
brown	0.901747	ACACB	acetyl-CoA carboxylase beta	protein-coding
brown	0.625055	ACAD8	acyl-CoA dehydrogenase family member 8	protein-coding
brown	0.676114	ACER2	alkaline ceramidase 2	protein-coding
brown	0.749958	ACER3	alkaline ceramidase 3	protein-coding
brown	0.800681	ACOT2	acyl-CoA thioesterase 2	protein-coding
brown	0.861032	ACOX1	acyl-CoA oxidase 1	protein-coding
brown	0.65213	ACSL1	acyl-CoA synthetase long chain family member 1	protein-coding
brown	0.71117	ACSM3	acyl-CoA synthetase medium chain family member 3	protein-coding
brown	0.831898	ACVR1B	activin A receptor type 1B	protein-coding
brown	0.622327	ACVRL1	activin A receptor like type 1	protein-coding
brown	0.872124	ADAMTS19	ADAM metallopeptidase with thrombospondin type 1 motif 19	protein-coding
brown	0.839678	ADAMTS19-AS1	ADAMTS19 antisense RNA 1	ncRNA
brown	0.882813	ADGRE3	adhesion G protein-coupled receptor E3	protein-coding
brown	0.744103	ADGRE5	adhesion G protein-coupled receptor E5	protein-coding
brown	0.711437	ADGRG2	adhesion G protein-coupled receptor G2	protein-coding
brown	0.93378	ADGRG3	adhesion G protein-coupled receptor G3	protein-coding
brown	0.696697	ADIPOR1	adiponectin receptor 1	protein-coding
brown	0.817341	AEBP2	AE binding protein 2	protein-coding
brown	0.853656	AFF4	ALF transcription elongation factor 4	protein-coding
brown	0.823538	AGAP2	ArfGAP with GTPase domain, ankyrin repeat and PH domain 2	protein-coding
brown	0.660294	AGPAT2	1-acylglycerol-3-phosphate O-acyltransferase 2	protein-coding
brown	0.749685	AGTRAP	angiotensin II receptor associated protein	protein-coding
brown	0.892794	AIFM2	apoptosis inducing factor mitochondria associated 2	protein-coding
brown	0.711272	AKNA	AT-hook transcription factor	protein-coding
brown	0.892874	AKR1C1	aldo-keto reductase family 1 member C1	protein-coding
brown	0.876782	AKR1C2	aldo-keto reductase family 1 member C2	protein-coding
brown	0.946889	ALAS1	5'-aminolevulinate synthase 1	protein-coding
brown	0.89454	ALDH1A1	aldehyde dehydrogenase 1 family member A1	protein-coding
brown	0.726775	ALDH3B1	aldehyde dehydrogenase 3 family member B1	protein-coding
brown	0.81609	ALDH5A1	aldehyde dehydrogenase 5 family member A1	protein-coding
brown	0.708699	ALDH9A1	aldehyde dehydrogenase 9 family member A1	protein-coding
brown	0.725748	ALOX5	arachidonate 5-lipoxygenase	protein-coding
brown	0.894132	ALPK3	alpha kinase 3	protein-coding
brown	0.689079	AMBRA1	autophagy and beclin 1 regulator 1	protein-coding
brown	0.816557	AMFR	autocrine motility factor receptor	protein-coding
brown	0.766957	AMIGO2	adhesion molecule with Ig like domain 2	protein-coding
brown	0.789026	ANGPTL4	angiopoietin like 4	protein-coding
brown	0.689781	ANKRA2	ankyrin repeat family A member 2	protein-coding
brown	0.911027	ANKRD22	ankyrin repeat domain 22	protein-coding
brown	0.917271	ANKRD28	ankyrin repeat domain 28	protein-coding
brown	0.715094	ANKRD55	ankyrin repeat domain 55	protein-coding
brown	0.665418	ANO10	anoctamin 10	protein-coding
brown	0.655504	AP1M1	adaptor related protein complex 1 subunit mu 1	protein-coding
brown	0.798593	AP2A1	adaptor related protein complex 2 subunit alpha 1	protein-coding
brown	0.89863	AP2S1	adaptor related protein complex 2 subunit sigma 1	protein-coding
brown	0.911785	AP5B1	adaptor related protein complex 5 subunit beta 1	protein-coding
brown	0.760992	AP5Z1	adaptor related protein complex 5 subunit zeta 1	protein-coding
brown	0.87249	APBB1IP	amyloid beta precursor protein binding family B member 1 interacting protein	protein-coding
brown	0.640541	APOBEC3D	apolipoprotein B mRNA editing enzyme catalytic subunit 3D	protein-coding
brown	0.930224	AQP9	aquaporin 9	protein-coding
brown	0.715848	ARAP1	ArfGAP with RhoGAP domain, ankyrin repeat and PH domain 1	protein-coding
brown	0.866121	ARHGAP1	Rho GTPase activating protein 1	protein-coding
brown	0.780573	ARHGAP20	Rho GTPase activating protein 20	protein-coding
brown	0.637411	ARHGAP6	Rho GTPase activating protein 6	protein-coding
brown	0.755511	ARHGEF5	Rho guanine nucleotide exchange factor 5	protein-coding
brown	0.68074	ARID1A	AT-rich interaction domain 1A	protein-coding
brown	0.816125	ARL11	ADP ribosylation factor like GTPase 11	protein-coding
brown	0.759263	ARL8A	ADP ribosylation factor like GTPase 8A	protein-coding
brown	0.736437	ARMCX1	armadillo repeat containing X-linked 1	protein-coding
brown	0.87025	ARMH3	armadillo like helical domain containing 3	protein-coding
brown	0.788652	ARMT1	acidic residue methyltransferase 1	protein-coding
brown	0.691596	ARNT	aryl hydrocarbon receptor nuclear translocator	protein-coding
brown	0.948112	ARSD	arylsulfatase D	protein-coding
brown	0.861064	ARSG	arylsulfatase G	protein-coding
brown	0.682694	ART3	ADP-ribosyltransferase 3 (inactive)	protein-coding
brown	0.825109	ASAH1	N-acylsphingosine amidohydrolase 1	protein-coding
brown	0.789767	ASB1	ankyrin repeat and SOCS box containing 1	protein-coding
brown	0.667899	ASB7	ankyrin repeat and SOCS box containing 7	protein-coding
brown	0.848085	ASGR2	asialoglycoprotein receptor 2	protein-coding
brown	0.741116	ASH1L	ASH1 like histone lysine methyltransferase	protein-coding
brown	0.710194	ASH2L	ASH2 like, histone lysine methyltransferase complex subunit	protein-coding
brown	0.799056	ASPHD1	aspartate beta-hydroxylase domain containing 1	protein-coding
brown	0.815975	ATF7	activating transcription factor 7	protein-coding
brown	0.896035	ATG13	autophagy related 13	protein-coding
brown	0.742251	ATG2A	autophagy related 2A	protein-coding
brown	0.743008	ATG7	autophagy related 7	protein-coding
brown	0.61827	ATG9A	autophagy related 9A	protein-coding
brown	0.659694	ATN1	atrophin 1	protein-coding
brown	0.744242	ATP2B4	ATPase plasma membrane Ca2+ transporting 4	protein-coding
brown	0.891693	ATP6V0A1	ATPase H+ transporting V0 subunit a1	protein-coding
brown	0.892138	ATP6V0D1	ATPase H+ transporting V0 subunit d1	protein-coding
brown	0.793084	ATP6V0D2	ATPase H+ transporting V0 subunit d2	protein-coding
brown	0.774801	ATP6V1C1	ATPase H+ transporting V1 subunit C1	protein-coding
brown	0.86407	ATP6V1E1	ATPase H+ transporting V1 subunit E1	protein-coding
brown	0.629576	ATP6V1H	ATPase H+ transporting V1 subunit H	protein-coding
brown	0.75224	ATXN1	ataxin 1	protein-coding
brown	0.649363	ATXN2	ataxin 2	protein-coding
brown	0.804925	ATXN7L1	ataxin 7 like 1	protein-coding
brown	0.656791	BACE2	beta-secretase 2	protein-coding
brown	0.756072	BAX	BCL2 associated X, apoptosis regulator	protein-coding
brown	0.748216	BAZ2A	bromodomain adjacent to zinc finger domain 2A	protein-coding
brown	0.821938	BBX	BBX high mobility group box domain containing	protein-coding
brown	0.748277	BCAN	brevican	protein-coding
brown	0.816735	BCAS3	BCAS3 microtubule associated cell migration factor	protein-coding
brown	0.892792	BCL2L11	BCL2 like 11	protein-coding
brown	0.765364	BCL9	BCL9 transcription coactivator	protein-coding
brown	0.618505	BCORL1	BCL6 corepressor like 1	protein-coding
brown	0.713592	BDH2	3-hydroxybutyrate dehydrogenase 2	protein-coding
brown	0.723426	BDNF-AS	BDNF antisense RNA	ncRNA
brown	0.90087	BEST1	bestrophin 1	protein-coding
brown	0.854662	BICDL1	BICD family like cargo adaptor 1	protein-coding
brown	0.729077	BIRC6	baculoviral IAP repeat containing 6	protein-coding
brown	0.718014	BLOC1S2	biogenesis of lysosomal organelles complex 1 subunit 2	protein-coding
brown	0.607496	BLOC1S3	biogenesis of lysosomal organelles complex 1 subunit 3	protein-coding
brown	0.819481	BMPR2	bone morphogenetic protein receptor type 2	protein-coding
brown	0.853251	BNIP3L	BCL2 interacting protein 3 like	protein-coding
brown	0.760696	BPNT1	3'(2'), 5'-bisphosphate nucleotidase 1	protein-coding
brown	0.762313	BRI3BP	BRI3 binding protein	protein-coding
brown	0.738762	BRPF3	bromodomain and PHD finger containing 3	protein-coding
brown	0.765572	BTBD8	BTB domain containing 8	protein-coding
brown	0.697077	BTF3L4	basic transcription factor 3 like 4	protein-coding
brown	0.860662	C19orf84	chromosome 19 open reading frame 84	protein-coding
brown	0.631721	C1GALT1	core 1 synthase, glycoprotein-N-acetylgalactosamine 3-beta-galactosyltransferase 1	protein-coding
brown	0.719391	C1QL3	complement C1q like 3	protein-coding
brown	0.719575	C2	complement C2	protein-coding
brown	0.706428	C20orf194
brown	0.717409	C2orf42	chromosome 2 open reading frame 42	protein-coding
brown	0.905381	C3AR1	complement C3a receptor 1	protein-coding
brown	0.75093	C3orf35
brown	0.972693	C5AR1	complement C5a receptor 1	protein-coding
brown	0.694377	C5AR2	complement C5a receptor 2	protein-coding
brown	0.867555	C5orf22	chromosome 5 open reading frame 22	protein-coding
brown	0.85611	CABLES1	Cdk5 and Abl enzyme substrate 1	protein-coding
brown	0.794843	CALHM5	calcium homeostasis modulator family member 5	protein-coding
brown	0.746175	CARD11	caspase recruitment domain family member 11	protein-coding
brown	0.837647	CARMIL1	capping protein regulator and myosin 1 linker 1	protein-coding
brown	0.79566	CASP4	caspase 4	protein-coding
brown	0.624853	CASP5	caspase 5	protein-coding
brown	0.787957	CAT	catalase	protein-coding
brown	0.730276	CBFA2T2	CBFA2/RUNX1 partner transcriptional co-repressor 2	protein-coding
brown	0.758843	CCDC162P	coiled-coil domain containing 162, pseudogene	pseudo
brown	0.802636	CCDC93	coiled-coil domain containing 93	protein-coding
brown	0.665208	CCDC9B	coiled-coil domain containing 9B	protein-coding
brown	0.620587	CCNB3	cyclin B3	protein-coding
brown	0.689536	CD33	CD33 molecule	protein-coding
brown	0.948195	CD38	CD38 molecule	protein-coding
brown	0.809704	CD55	CD55 molecule (Cromer blood group)	protein-coding
brown	0.763878	CDC14B	cell division cycle 14B	protein-coding
brown	0.726618	CDC42EP4	CDC42 effector protein 4	protein-coding
brown	0.62069	CDIN1	CDAN1 interacting nuclease 1	protein-coding
brown	0.608155	CDIPT	CDP-diacylglycerol--inositol 3-phosphatidyltransferase	protein-coding
brown	0.705254	CDK17	cyclin dependent kinase 17	protein-coding
brown	0.671273	CDK18	cyclin dependent kinase 18	protein-coding
brown	0.933935	CDK19	cyclin dependent kinase 19	protein-coding
brown	0.748684	CDKL5	cyclin dependent kinase like 5	protein-coding
brown	0.87592	CEACAM1	CEA cell adhesion molecule 1	protein-coding
brown	0.614778	CEBPA	CCAAT enhancer binding protein alpha	protein-coding
brown	0.668983	CELF6	CUGBP Elav-like family member 6	protein-coding
brown	0.621194	CFAP58	cilia and flagella associated protein 58	protein-coding
brown	0.806538	CFLAR	CASP8 and FADD like apoptosis regulator	protein-coding
brown	0.916238	CHDH	choline dehydrogenase	protein-coding
brown	0.748932	CHI3L1	chitinase 3 like 1	protein-coding
brown	0.886313	CHIT1	chitinase 1	protein-coding
brown	0.847385	CHP1	calcineurin like EF-hand protein 1	protein-coding
brown	0.834302	CHRM4	cholinergic receptor muscarinic 4	protein-coding
brown	0.853165	CHRNB1	cholinergic receptor nicotinic beta 1 subunit	protein-coding
brown	0.810538	CILK1	ciliogenesis associated kinase 1	protein-coding
brown	0.930142	CLEC5A	C-type lectin domain containing 5A	protein-coding
brown	0.919363	CLEC6A	C-type lectin domain containing 6A	protein-coding
brown	0.650372	CLIP1	CAP-Gly domain containing linker protein 1	protein-coding
brown	0.700401	CLYBL	citramalyl-CoA lyase	protein-coding
brown	0.631202	CNPPD1	cyclin Pas1/PHO80 domain containing 1	protein-coding
brown	0.762766	CNRIP1	cannabinoid receptor interacting protein 1	protein-coding
brown	0.845718	COBLL1	cordon-bleu WH2 repeat protein like 1	protein-coding
brown	0.826281	COCH	cochlin	protein-coding
brown	0.884557	COMMD9	COMM domain containing 9	protein-coding
brown	0.735006	COQ10B	coenzyme Q10B	protein-coding
brown	0.735497	COQ2	coenzyme Q2, polyprenyltransferase	protein-coding
brown	0.661875	CPEB2	cytoplasmic polyadenylation element binding protein 2	protein-coding
brown	0.61695	CPEB4	cytoplasmic polyadenylation element binding protein 4	protein-coding
brown	0.946216	CPM	carboxypeptidase M	protein-coding
brown	0.832538	CPNE8	copine 8	protein-coding
brown	0.760154	CRACDL	CRACD like	protein-coding
brown	0.817201	CREBBP	CREB binding protein	protein-coding
brown	0.816129	CREBRF	CREB3 regulatory factor	protein-coding
brown	0.602588	CSF2RB	colony stimulating factor 2 receptor subunit beta	protein-coding
brown	0.711637	CSF3R	colony stimulating factor 3 receptor	protein-coding
brown	0.855454	CSTA	cystatin A	protein-coding
brown	0.644194	CTNS	cystinosin, lysosomal cystine transporter	protein-coding
brown	0.964216	CTSA	cathepsin A	protein-coding
brown	0.797479	CTSD	cathepsin D	protein-coding
brown	0.769043	CTSS	cathepsin S	protein-coding
brown	0.747713	CUTALP	cutA divalent cation tolerance like, pseudogene	pseudo
brown	0.755698	CUX1	cut like homeobox 1	protein-coding
brown	0.915708	CXCR4	C-X-C motif chemokine receptor 4	protein-coding
brown	0.814394	CXorf56
brown	0.784506	CYB5R1	cytochrome b5 reductase 1	protein-coding
brown	0.815268	CYB5R4	cytochrome b5 reductase 4	protein-coding
brown	0.753205	CYBB	cytochrome b-245 beta chain	protein-coding
brown	0.91843	CYFIP2	cytoplasmic FMR1 interacting protein 2	protein-coding
brown	0.617626	CYP26B1	cytochrome P450 family 26 subfamily B member 1	protein-coding
brown	0.750077	CYTH1	cytohesin 1	protein-coding
brown	0.788429	DAZAP2	DAZ associated protein 2	protein-coding
brown	0.814788	DCAF5	DDB1 and CUL4 associated factor 5	protein-coding
brown	0.835371	DCTN4	dynactin subunit 4	protein-coding
brown	0.846509	DDRGK1	DDRGK domain containing 1	protein-coding
brown	0.614036	DELE1	DAP3 binding cell death enhancer 1	protein-coding
brown	0.811563	DENND10	DENN domain containing 10	protein-coding
brown	0.863166	DENND11	DENN domain containing 11	protein-coding
brown	0.788993	DENND2C	DENN domain containing 2C	protein-coding
brown	0.844454	DENND2D	DENN domain containing 2D	protein-coding
brown	0.600172	DENND3	DENN domain containing 3	protein-coding
brown	0.890111	DENND5A	DENN domain containing 5A	protein-coding
brown	0.661283	DEPDC5	DEP domain containing 5, GATOR1 subcomplex subunit	protein-coding
brown	0.832095	DGKG	diacylglycerol kinase gamma	protein-coding
brown	0.721785	DGLUCY	D-glutamate cyclase	protein-coding
brown	0.772238	DHDDS	dehydrodolichyl diphosphate synthase subunit	protein-coding
brown	0.801648	DHFR2	dihydrofolate reductase 2	protein-coding
brown	0.879421	DHRS7	dehydrogenase/reductase 7	protein-coding
brown	0.615002	DHTKD1	dehydrogenase E1 and transketolase domain containing 1	protein-coding
brown	0.71613	DLEU7	deleted in lymphocytic leukemia 7	protein-coding
brown	0.886219	DNAJA4	DnaJ heat shock protein family (Hsp40) member A4	protein-coding
brown	0.722871	DNAJC5	DnaJ heat shock protein family (Hsp40) member C5	protein-coding
brown	0.632585	DNM1P46	dynamin 1 pseudogene 46	pseudo
brown	0.859264	DOCK5	dedicator of cytokinesis 5	protein-coding
brown	0.915277	DOP1B	DOP1 leucine zipper like protein B	protein-coding
brown	0.893451	DPP4	dipeptidyl peptidase 4	protein-coding
brown	0.648083	DRG2	developmentally regulated GTP binding protein 2	protein-coding
brown	0.828379	DSEL	dermatan sulfate epimerase like	protein-coding
brown	0.833415	DSTYK	dual serine/threonine and tyrosine protein kinase	protein-coding
brown	0.664466	DTX4	deltex E3 ubiquitin ligase 4	protein-coding
brown	0.943471	DUSP4	dual specificity phosphatase 4	protein-coding
brown	0.830436	DYNC1H1	dynein cytoplasmic 1 heavy chain 1	protein-coding
brown	0.72863	DYNLT3	dynein light chain Tctex-type 3	protein-coding
brown	0.915247	DYSF	dysferlin	protein-coding
brown	0.740387	ECH1	enoyl-CoA hydratase 1	protein-coding
brown	0.688497	ECHDC3	enoyl-CoA hydratase domain containing 3	protein-coding
brown	0.639769	ECM1	extracellular matrix protein 1	protein-coding
brown	0.82375	EDA2R	ectodysplasin A2 receptor	protein-coding
brown	0.81836	EDNRB-AS1	EDNRB antisense RNA 1	ncRNA
brown	0.853555	EEF1A2	eukaryotic translation elongation factor 1 alpha 2	protein-coding
brown	0.663262	EEF1AKMT3	EEF1A lysine methyltransferase 3	protein-coding
brown	0.613765	EGFR	epidermal growth factor receptor	protein-coding
brown	0.881054	EIF4E3	eukaryotic translation initiation factor 4E family member 3	protein-coding
brown	0.675417	ELL	elongation factor for RNA polymerase II	protein-coding
brown	0.896047	ELMO1	engulfment and cell motility 1	protein-coding
brown	0.923503	ELOVL3	ELOVL fatty acid elongase 3	protein-coding
brown	0.772263	ELOVL7	ELOVL fatty acid elongase 7	protein-coding
brown	0.674485	EML5	EMAP like 5	protein-coding
brown	0.916741	ENPP4	ectonucleotide pyrophosphatase/phosphodiesterase 4	protein-coding
brown	0.658742	EP300	E1A binding protein p300	protein-coding
brown	0.930936	EPAS1	endothelial PAS domain protein 1	protein-coding
brown	0.889792	EPG5	ectopic P-granules 5 autophagy tethering factor	protein-coding
brown	0.605182	EPOR	erythropoietin receptor	protein-coding
brown	0.809807	ERBB3	erb-b2 receptor tyrosine kinase 3	protein-coding
brown	0.815207	ESYT1	extended synaptotagmin 1	protein-coding
brown	0.716796	ETFDH	electron transfer flavoprotein dehydrogenase	protein-coding
brown	0.701165	ETNK2	ethanolamine kinase 2	protein-coding
brown	0.65897	EXOC8	exocyst complex component 8	protein-coding
brown	0.892358	FAF2	Fas associated factor family member 2	protein-coding
brown	0.918934	FAM124A	family with sequence similarity 124 member A	protein-coding
brown	0.760715	FAM160B1
brown	0.842968	FAM214A
brown	0.812729	FAM53C	family with sequence similarity 53 member C	protein-coding
brown	0.912662	FAM83F	family with sequence similarity 83 member F	protein-coding
brown	0.956125	FAR2	fatty acyl-CoA reductase 2	protein-coding
brown	0.957235	FAXDC2	fatty acid hydroxylase domain containing 2	protein-coding
brown	0.882521	FBLN5	fibulin 5	protein-coding
brown	0.910065	FBXL20	F-box and leucine rich repeat protein 20	protein-coding
brown	0.770091	FBXO32	F-box protein 32	protein-coding
brown	0.613463	FBXO6	F-box protein 6	protein-coding
brown	0.705698	FCGR2A	Fc gamma receptor IIa	protein-coding
brown	0.716048	FCGR3A	Fc gamma receptor IIIa	protein-coding
brown	0.9424	FCGR3B	Fc gamma receptor IIIb	protein-coding
brown	0.926133	FCN1	ficolin 1	protein-coding
brown	0.767114	FFAR2	free fatty acid receptor 2	protein-coding
brown	0.946026	FGF13	fibroblast growth factor 13	protein-coding
brown	0.929562	FGF13-AS1	FGF13 antisense RNA 1	ncRNA
brown	0.943959	FGR	FGR proto-oncogene, Src family tyrosine kinase	protein-coding
brown	0.787099	FHL1	four and a half LIM domains 1	protein-coding
brown	0.885823	FIG4	FIG4 phosphoinositide 5-phosphatase	protein-coding
brown	0.614642	FLCN	folliculin	protein-coding
brown	0.867405	FLI1	Fli-1 proto-oncogene, ETS transcription factor	protein-coding
brown	0.911051	FLJ32255	uncharacterized LOC643977	ncRNA
brown	0.856144	FLOT2	flotillin 2	protein-coding
brown	0.803268	FLT1	fms related receptor tyrosine kinase 1	protein-coding
brown	0.834129	FNIP1	folliculin interacting protein 1	protein-coding
brown	0.940819	FOSL2	FOS like 2, AP-1 transcription factor subunit	protein-coding
brown	0.771389	FOXA1	forkhead box A1	protein-coding
brown	0.626406	FOXI2	forkhead box I2	protein-coding
brown	0.748429	FOXK1	forkhead box K1	protein-coding
brown	0.760772	FOXO3	forkhead box O3	protein-coding
brown	0.907888	FOXRED2	FAD dependent oxidoreductase domain containing 2	protein-coding
brown	0.948432	FPR1	formyl peptide receptor 1	protein-coding
brown	0.94404	FPR2	formyl peptide receptor 2	protein-coding
brown	0.898517	FSTL5	follistatin like 5	protein-coding
brown	0.883596	FTH1	ferritin heavy chain 1	protein-coding
brown	0.698409	FTL	ferritin light chain	protein-coding
brown	0.792569	FUCA2	alpha-L-fucosidase 2	protein-coding
brown	0.635465	GAB2	GRB2 associated binding protein 2	protein-coding
brown	0.878266	GABARAPL1	GABA type A receptor associated protein like 1	protein-coding
brown	0.785264	GADD45A	growth arrest and DNA damage inducible alpha	protein-coding
brown	0.612206	GALT	galactose-1-phosphate uridylyltransferase	protein-coding
brown	0.859263	GBA
brown	0.875056	GCH1	GTP cyclohydrolase 1	protein-coding
brown	0.828107	GCLM	glutamate-cysteine ligase modifier subunit	protein-coding
brown	0.781964	GDE1	glycerophosphodiester phosphodiesterase 1	protein-coding
brown	0.835216	GIT2	GIT ArfGAP 2	protein-coding
brown	0.724846	GLP1R	glucagon like peptide 1 receptor	protein-coding
brown	0.883575	GM2A	ganglioside GM2 activator	protein-coding
brown	0.933986	GNS	glucosamine (N-acetyl)-6-sulfatase	protein-coding
brown	0.747119	GOLGA2P5	GOLGA2 pseudogene 5	pseudo
brown	0.703298	GON4L	gon-4 like	protein-coding
brown	0.84257	GPAT3	glycerol-3-phosphate acyltransferase 3	protein-coding
brown	0.639152	GPD2	glycerol-3-phosphate dehydrogenase 2	protein-coding
brown	0.642166	GPHN	gephyrin	protein-coding
brown	0.740616	GPR18	G protein-coupled receptor 18	protein-coding
brown	0.796224	GPR34	G protein-coupled receptor 34	protein-coding
brown	0.609332	GPRASP1	G protein-coupled receptor associated sorting protein 1	protein-coding
brown	0.696878	GRIN3A	glutamate ionotropic receptor NMDA type subunit 3A	protein-coding
brown	0.638849	GRINA	glutamate ionotropic receptor NMDA type subunit associated protein 1	protein-coding
brown	0.632395	GRK6	G protein-coupled receptor kinase 6	protein-coding
brown	0.713836	GSAP	gamma-secretase activating protein	protein-coding
brown	0.813763	GSE1	Gse1 coiled-coil protein	protein-coding
brown	0.895006	GTPBP1	GTP binding protein 1	protein-coding
brown	0.789472	GTPBP2	GTP binding protein 2	protein-coding
brown	0.854143	GYG1	glycogenin 1	protein-coding
brown	0.745474	GYS1	glycogen synthase 1	protein-coding
brown	0.648363	H1-0	H1.0 linker histone	protein-coding
brown	0.72753	HAPLN4	hyaluronan and proteoglycan link protein 4	protein-coding
brown	0.82332	HBP1	HMG-box transcription factor 1	protein-coding
brown	0.880363	HCAR3	hydroxycarboxylic acid receptor 3	protein-coding
brown	0.87575	HCLS1	hematopoietic cell-specific Lyn substrate 1	protein-coding
brown	0.720968	HDHD3	haloacid dehalogenase like hydrolase domain containing 3	protein-coding
brown	0.901226	HECA	hdc homolog, cell cycle regulator	protein-coding
brown	0.747561	HELB	DNA helicase B	protein-coding
brown	0.615157	HELZ2	helicase with zinc finger 2	protein-coding
brown	0.801629	HEXA	hexosaminidase subunit alpha	protein-coding
brown	0.831996	HIF1AN	hypoxia inducible factor 1 subunit alpha inhibitor	protein-coding
brown	0.726776	HIP1	huntingtin interacting protein 1	protein-coding
brown	0.903214	HIPK2	homeodomain interacting protein kinase 2	protein-coding
brown	0.844348	HIVEP2	HIVEP zinc finger 2	protein-coding
brown	0.810338	HK2	hexokinase 2	protein-coding
brown	0.878631	HLX	H2.0 like homeobox	protein-coding
brown	0.672741	HMGXB3	HMG-box containing 3	protein-coding
brown	0.867396	HMOX1	heme oxygenase 1	protein-coding
brown	0.609981	HORMAD1	HORMA domain containing 1	protein-coding
brown	0.975261	HP	haptoglobin	protein-coding
brown	0.764164	HPS5	HPS5 biogenesis of lysosomal organelles complex 2 subunit 2	protein-coding
brown	0.634425	HSPA1B	heat shock protein family A (Hsp70) member 1B	protein-coding
brown	0.641047	HSPA1L	heat shock protein family A (Hsp70) member 1 like	protein-coding
brown	0.886844	HTATIP2	HIV-1 Tat interactive protein 2	protein-coding
brown	0.702728	ICA1	islet cell autoantigen 1	protein-coding
brown	0.778865	ICAM1	intercellular adhesion molecule 1	protein-coding
brown	0.872077	IDH1	isocitrate dehydrogenase (NADP(+)) 1	protein-coding
brown	0.743591	IGF2R	insulin like growth factor 2 receptor	protein-coding
brown	0.777001	IL10RB	interleukin 10 receptor subunit beta	protein-coding
brown	0.714698	IL12RB2	interleukin 12 receptor subunit beta 2	protein-coding
brown	0.949247	IL17RA	interleukin 17 receptor A	protein-coding
brown	0.844387	IL18BP	interleukin 18 binding protein	protein-coding
brown	0.845844	IL1RAP	interleukin 1 receptor accessory protein	protein-coding
brown	0.962054	IL23R	interleukin 23 receptor	protein-coding
brown	0.840412	IL31RA	interleukin 31 receptor A	protein-coding
brown	0.805082	INO80	INO80 complex ATPase subunit	protein-coding
brown	0.683492	INSR	insulin receptor	protein-coding
brown	0.790009	INTS4	integrator complex subunit 4	protein-coding
brown	0.834432	IQCA1	IQ motif containing with AAA domain 1	protein-coding
brown	0.709432	IQCG	IQ motif containing G	protein-coding
brown	0.884674	IQGAP2	IQ motif containing GTPase activating protein 2	protein-coding
brown	0.937036	IRAK3	interleukin 1 receptor associated kinase 3	protein-coding
brown	0.880523	IRF8	interferon regulatory factor 8	protein-coding
brown	0.674508	IRF9	interferon regulatory factor 9	protein-coding
brown	0.879508	IRS2	insulin receptor substrate 2	protein-coding
brown	0.605398	ITGAL	integrin subunit alpha L	protein-coding
brown	0.600099	ITGAM	integrin subunit alpha M	protein-coding
brown	0.885996	ITPRIP	inositol 1,4,5-trisphosphate receptor interacting protein	protein-coding
brown	0.65311	JAK1	Janus kinase 1	protein-coding
brown	0.896684	JARID2	jumonji and AT-rich interaction domain containing 2	protein-coding
brown	0.682591	JRK	Jrk helix-turn-helix protein	protein-coding
brown	0.772325	KANSL1	KAT8 regulatory NSL complex subunit 1	protein-coding
brown	0.727819	KAT7	lysine acetyltransferase 7	protein-coding
brown	0.779454	KBTBD11	kelch repeat and BTB domain containing 11	protein-coding
brown	0.691298	KCNE3	potassium voltage-gated channel subfamily E regulatory subunit 3	protein-coding
brown	0.625579	KCTD21	potassium channel tetramerization domain containing 21	protein-coding
brown	0.793948	KDM5A	lysine demethylase 5A	protein-coding
brown	0.744116	KDM6B	lysine demethylase 6B	protein-coding
brown	0.910454	KDSR	3-ketodihydrosphingosine reductase	protein-coding
brown	0.758734	KIAA0040	KIAA0040	protein-coding
brown	0.946861	KIAA0513	KIAA0513	protein-coding
brown	0.803254	KIAA1109
brown	0.868065	KIDINS220	kinase D interacting substrate 220	protein-coding
brown	0.906046	KIF1B	kinesin family member 1B	protein-coding
brown	0.819328	KIZ	kizuna centrosomal protein	protein-coding
brown	0.782005	KLF11	KLF transcription factor 11	protein-coding
brown	0.684807	KLHDC8B	kelch domain containing 8B	protein-coding
brown	0.804062	KLHL11	kelch like family member 11	protein-coding
brown	0.892685	KLHL24	kelch like family member 24	protein-coding
brown	0.85021	KLHL25	kelch like family member 25	protein-coding
brown	0.892689	KLHL36	kelch like family member 36	protein-coding
brown	0.890318	KLHL6	kelch like family member 6	protein-coding
brown	0.762534	KMT2A	lysine methyltransferase 2A	protein-coding
brown	0.657339	KMT2D	lysine methyltransferase 2D	protein-coding
brown	0.794586	KYNU	kynureninase	protein-coding
brown	0.908642	L1TD1	LINE1 type transposase domain containing 1	protein-coding
brown	0.8742	LAMA1	laminin subunit alpha 1	protein-coding
brown	0.839932	LAMP1	lysosomal associated membrane protein 1	protein-coding
brown	0.768012	LBX2-AS1	LBX2 antisense RNA 1	ncRNA
brown	0.895976	LGALS8	galectin 8	protein-coding
brown	0.767912	LIF	LIF interleukin 6 family cytokine	protein-coding
brown	0.836343	LIMD1	LIM domain containing 1	protein-coding
brown	0.682963	LINC-PINT	long intergenic non-protein coding RNA, p53 induced transcript	ncRNA
brown	0.620154	LINC00623	long intergenic non-protein coding RNA 623	ncRNA
brown	0.805364	LINC00847	long intergenic non-protein coding RNA 847	ncRNA
brown	0.864167	LINC00865	long intergenic non-protein coding RNA 865	ncRNA
brown	0.772865	LINC01645	long intergenic non-protein coding RNA 1645	ncRNA
brown	0.961956	LINC02158
brown	0.650029	LINC02210	long intergenic non-protein coding RNA 2210	ncRNA
brown	0.877799	LINC02561	long intergenic non-protein coding RNA 2561	ncRNA
brown	0.63067	LIPT1	lipoyltransferase 1	protein-coding
brown	0.637505	LITAF	lipopolysaccharide induced TNF factor	protein-coding
brown	0.667738	LMBR1L	limb development membrane protein 1 like	protein-coding
brown	0.907503	LMTK2	lemur tyrosine kinase 2	protein-coding
brown	0.683164	LOC100288203
brown	0.739213	LOC101929523
brown	0.751134	LOC105371267
brown	0.906013	LOC105375690	uncharacterized LOC105375690	ncRNA
brown	0.81553	LOC107985246
brown	0.732832	LOC152048
brown	0.642193	LOC442497	uncharacterized LOC442497	ncRNA
brown	0.845601	LOC643802
brown	0.844819	LOC648987
brown	0.91069	LONRF3	LON peptidase N-terminal domain and ring finger 3	protein-coding
brown	0.808914	LPP	LIM domain containing preferred translocation partner in lipoma	protein-coding
brown	0.609107	LPP-AS2	LPP antisense RNA 2	ncRNA
brown	0.807812	LRG1	leucine rich alpha-2-glycoprotein 1	protein-coding
brown	0.86993	LRRC8E	leucine rich repeat containing 8 VRAC subunit E	protein-coding
brown	0.672219	MAFB	MAF bZIP transcription factor B	protein-coding
brown	0.673961	MAFG	MAF bZIP transcription factor G	protein-coding
brown	0.904046	MAN1A1	mannosidase alpha class 1A member 1	protein-coding
brown	0.644346	MANEA-DT	MANEA divergent transcript	ncRNA
brown	0.731274	MAP10	microtubule associated protein 10	protein-coding
brown	0.888251	MAP2K1	mitogen-activated protein kinase kinase 1	protein-coding
brown	0.727111	MAP3K12	mitogen-activated protein kinase kinase kinase 12	protein-coding
brown	0.609272	MAP3K8	mitogen-activated protein kinase kinase kinase 8	protein-coding
brown	0.936832	MAP3K9	mitogen-activated protein kinase kinase kinase 9	protein-coding
brown	0.89689	MAP7	microtubule associated protein 7	protein-coding
brown	0.700085	MAPK13	mitogen-activated protein kinase 13	protein-coding
brown	0.906438	MAPK14	mitogen-activated protein kinase 14	protein-coding
brown	0.716105	MAPK3	mitogen-activated protein kinase 3	protein-coding
brown	0.848838	MARCO	macrophage receptor with collagenous structure	protein-coding
brown	0.95991	MARF1	meiosis regulator and mRNA stability factor 1	protein-coding
brown	0.782893	MAU2	MAU2 sister chromatid cohesion factor	protein-coding
brown	0.674214	MAVS	mitochondrial antiviral signaling protein	protein-coding
brown	0.884582	MBD1	methyl-CpG binding domain protein 1	protein-coding
brown	0.74099	MBTD1	mbt domain containing 1	protein-coding
brown	0.906027	MCOLN1	mucolipin TRP cation channel 1	protein-coding
brown	0.908891	MCTP2	multiple C2 and transmembrane domain containing 2	protein-coding
brown	0.795024	MDM2	MDM2 proto-oncogene	protein-coding
brown	0.705868	MECP2	methyl-CpG binding protein 2	protein-coding
brown	0.653166	MED13	mediator complex subunit 13	protein-coding
brown	0.816621	MED26	mediator complex subunit 26	protein-coding
brown	0.633727	MEF2D	myocyte enhancer factor 2D	protein-coding
brown	0.893998	MEGF9	multiple EGF like domains 9	protein-coding
brown	0.792806	MEIS3P1	Meis homeobox 3 pseudogene 1	pseudo
brown	0.699063	MELTF	melanotransferrin	protein-coding
brown	0.728932	MEPCE	methylphosphate capping enzyme	protein-coding
brown	0.668396	METTL22	methyltransferase 22, Kin17 lysine	protein-coding
brown	0.848358	METTL9	methyltransferase 9, His-X-His N1(pi)-histidine	protein-coding
brown	0.645457	MFF-DT	MFF divergent transcript	ncRNA
brown	0.945802	MFSD6	major facilitator superfamily domain containing 6	protein-coding
brown	0.762689	MFSD9	major facilitator superfamily domain containing 9	protein-coding
brown	0.76165	MIGA1	mitoguardin 1	protein-coding
brown	0.840509	MIR22HG	MIR22 host gene	ncRNA
brown	0.661852	MIR29B2CHG	MIR29B2 and MIR29C host gene	ncRNA
brown	0.689822	MIR34AHG	MIR34A host gene	ncRNA
brown	0.839055	MKRN1	makorin ring finger protein 1	protein-coding
brown	0.642301	MLXIP	MLX interacting protein	protein-coding
brown	0.771144	MLYCD	malonyl-CoA decarboxylase	protein-coding
brown	0.621908	MMP19	matrix metallopeptidase 19	protein-coding
brown	0.888393	MMP8	matrix metallopeptidase 8	protein-coding
brown	0.83375	MNDA	myeloid cell nuclear differentiation antigen	protein-coding
brown	0.878749	MOAP1	modulator of apoptosis 1	protein-coding
brown	0.625968	MOB3A	MOB kinase activator 3A	protein-coding
brown	0.922577	MOCOS	molybdenum cofactor sulfurase	protein-coding
brown	0.855204	MR1	major histocompatibility complex, class I-related	protein-coding
brown	0.917818	MREG	melanoregulin	protein-coding
brown	0.825168	MRTFB	myocardin related transcription factor B	protein-coding
brown	0.70933	MSRA	methionine sulfoxide reductase A	protein-coding
brown	0.884492	MSRB1	methionine sulfoxide reductase B1	protein-coding
brown	0.645716	MTA3	metastasis associated 1 family member 3	protein-coding
brown	0.892172	MTARC1	mitochondrial amidoxime reducing component 1	protein-coding
brown	0.860309	MTF1	metal regulatory transcription factor 1	protein-coding
brown	0.830151	MTMR14	myotubularin related protein 14	protein-coding
brown	0.924607	MTMR3	myotubularin related protein 3	protein-coding
brown	0.862102	MTMR4	myotubularin related protein 4	protein-coding
brown	0.693819	MYO15A	myosin XVA	protein-coding
brown	0.855982	MYO1F	myosin IF	protein-coding
brown	0.789216	MYO5B	myosin VB	protein-coding
brown	0.755165	MYO7B	myosin VIIB	protein-coding
brown	0.74536	N4BP1	NEDD4 binding protein 1	protein-coding
brown	0.633725	NAGPA	N-acetylglucosamine-1-phosphodiester alpha-N-acetylglucosaminidase	protein-coding
brown	0.733528	NAIF1	nuclear apoptosis inducing factor 1	protein-coding
brown	0.67864	NARF	nuclear prelamin A recognition factor	protein-coding
brown	0.836209	NATD1	N-acetyltransferase domain containing 1	protein-coding
brown	0.732442	NBPF20	NBPF member 20	protein-coding
brown	0.682157	NBR1	NBR1 autophagy cargo receptor	protein-coding
brown	0.968472	NCCRP1	NCCRP1, F-box associated domain containing	protein-coding
brown	0.869218	NCF1	neutrophil cytosolic factor 1	protein-coding
brown	0.963976	NCF1C	neutrophil cytosolic factor 1C (pseudogene)	pseudo
brown	0.936138	NCF2	neutrophil cytosolic factor 2	protein-coding
brown	0.883987	NCR3LG1	natural killer cell cytotoxicity receptor 3 ligand 1	protein-coding
brown	0.766549	NDRG1	N-myc downstream regulated 1	protein-coding
brown	0.69202	NDUFB5	NADH:ubiquinone oxidoreductase subunit B5	protein-coding
brown	0.705767	NECTIN4	nectin cell adhesion molecule 4	protein-coding
brown	0.898073	NEDD4L	NEDD4 like E3 ubiquitin protein ligase	protein-coding
brown	0.765605	NEMP2	nuclear envelope integral membrane protein 2	protein-coding
brown	0.712368	NEU3	neuraminidase 3	protein-coding
brown	0.85263	NEXMIF	neurite extension and migration factor	protein-coding
brown	0.600297	NFAM1	NFAT activating protein with ITAM motif 1	protein-coding
brown	0.613366	NFE2L1	NFE2 like bZIP transcription factor 1	protein-coding
brown	0.697057	NINJ2	ninjurin 2	protein-coding
brown	0.605411	NINJ2-AS1	NINJ2 antisense RNA 1	ncRNA
brown	0.614336	NINL	ninein like	protein-coding
brown	0.790065	NIPAL2	NIPA like domain containing 2	protein-coding
brown	0.710527	NIPAL3	NIPA like domain containing 3	protein-coding
brown	0.798757	NLRC4	NLR family CARD domain containing 4	protein-coding
brown	0.862758	NLRP12	NLR family pyrin domain containing 12	protein-coding
brown	0.948404	NMNAT2	nicotinamide nucleotide adenylyltransferase 2	protein-coding
brown	0.716433	NMRK1	nicotinamide riboside kinase 1	protein-coding
brown	0.709672	NMT1	N-myristoyltransferase 1	protein-coding
brown	0.741289	NOP10	NOP10 ribonucleoprotein	protein-coding
brown	0.688834	NOP14-AS1	NOP14 antisense RNA 1	ncRNA
brown	0.907517	NPAS2	neuronal PAS domain protein 2	protein-coding
brown	0.916818	NPC1	NPC intracellular cholesterol transporter 1	protein-coding
brown	0.82776	NPTX2	neuronal pentraxin 2	protein-coding
brown	0.943878	NQO2	N-ribosyldihydronicotinamide:quinone dehydrogenase 2	protein-coding
brown	0.619792	NR2C2	nuclear receptor subfamily 2 group C member 2	protein-coding
brown	0.910252	NR2F1-AS1	NR2F1 antisense RNA 1	ncRNA
brown	0.670196	NR3C1	nuclear receptor subfamily 3 group C member 1	protein-coding
brown	0.774326	NRBF2	nuclear receptor binding factor 2	protein-coding
brown	0.837596	NRDE2	NRDE-2, necessary for RNA interference, domain containing	protein-coding
brown	0.868947	NRG3	neuregulin 3	protein-coding
brown	0.777841	NRIP3	nuclear receptor interacting protein 3	protein-coding
brown	0.818864	NSMCE2	NSE2 (MMS21) homolog, SMC5-SMC6 complex SUMO ligase	protein-coding
brown	0.714846	NUB1	negative regulator of ubiquitin like proteins 1	protein-coding
brown	0.847705	NUFIP2	nuclear FMR1 interacting protein 2	protein-coding
brown	0.644628	NUP214	nucleoporin 214	protein-coding
brown	0.704352	OIP5-AS1	OIP5 antisense RNA 1	ncRNA
brown	0.925794	OSMR	oncostatin M receptor	protein-coding
brown	0.81488	PAFAH2	platelet activating factor acetylhydrolase 2	protein-coding
brown	0.708313	PANX1	pannexin 1	protein-coding
brown	0.624422	PAPSS2	3'-phosphoadenosine 5'-phosphosulfate synthase 2	protein-coding
brown	0.816489	PCNX2	pecanex 2	protein-coding
brown	0.833814	PCSK5	proprotein convertase subtilisin/kexin type 5	protein-coding
brown	0.618467	PDGFD	platelet derived growth factor D	protein-coding
brown	0.794046	PDGFRL	platelet derived growth factor receptor like	protein-coding
brown	0.922463	PDK3	pyruvate dehydrogenase kinase 3	protein-coding
brown	0.662846	PDPK1	3-phosphoinositide dependent protein kinase 1	protein-coding
brown	0.842813	PDPR	pyruvate dehydrogenase phosphatase regulatory subunit	protein-coding
brown	0.612505	PDZD2	PDZ domain containing 2	protein-coding
brown	0.695031	PEAK1	pseudopodium enriched atypical kinase 1	protein-coding
brown	0.818596	PECAM1	platelet and endothelial cell adhesion molecule 1	protein-coding
brown	0.716934	PEX14	peroxisomal biogenesis factor 14	protein-coding
brown	0.821485	PEX19	peroxisomal biogenesis factor 19	protein-coding
brown	0.878107	PGM1	phosphoglucomutase 1	protein-coding
brown	0.639029	PGS1	phosphatidylglycerophosphate synthase 1	protein-coding
brown	0.647601	PHC3	polyhomeotic homolog 3	protein-coding
brown	0.833944	PHF21A	PHD finger protein 21A	protein-coding
brown	0.837908	PHLPP2	PH domain and leucine rich repeat protein phosphatase 2	protein-coding
brown	0.933953	PI3	peptidase inhibitor 3	protein-coding
brown	0.700458	PIGH	phosphatidylinositol glycan anchor biosynthesis class H	protein-coding
brown	0.90893	PIK3AP1	phosphoinositide-3-kinase adaptor protein 1	protein-coding
brown	0.865702	PIK3CB	phosphatidylinositol-4,5-bisphosphate 3-kinase catalytic subunit beta	protein-coding
brown	0.606518	PINK1	PTEN induced kinase 1	protein-coding
brown	0.60813	PIP4K2C	phosphatidylinositol-5-phosphate 4-kinase type 2 gamma	protein-coding
brown	0.762161	PIP4P1	phosphatidylinositol-4,5-bisphosphate 4-phosphatase 1	protein-coding
brown	0.804782	PITPNC1	phosphatidylinositol transfer protein cytoplasmic 1	protein-coding
brown	0.616146	PLAC4	placenta enriched 4	ncRNA
brown	0.903427	PLD1	phospholipase D1	protein-coding
brown	0.694918	PLEKHA7	pleckstrin homology domain containing A7	protein-coding
brown	0.871144	PLEKHB2	pleckstrin homology domain containing B2	protein-coding
brown	0.913449	PLIN2	perilipin 2	protein-coding
brown	0.634959	PLPPR2	phospholipid phosphatase related 2	protein-coding
brown	0.643766	PLTP	phospholipid transfer protein	protein-coding
brown	0.800522	PMS2P5	PMS1 homolog 2, mismatch repair system component pseudogene 5	pseudo
brown	0.614299	PNPLA2	patatin like phospholipase domain containing 2	protein-coding
brown	0.766859	PPARA	peroxisome proliferator activated receptor alpha	protein-coding
brown	0.920394	PPARG	peroxisome proliferator activated receptor gamma	protein-coding
brown	0.900465	PPFIA1	PTPRF interacting protein alpha 1	protein-coding
brown	0.811029	PPIP5K1	diphosphoinositol pentakisphosphate kinase 1	protein-coding
brown	0.644895	PPP1R11	protein phosphatase 1 regulatory inhibitor subunit 11	protein-coding
brown	0.743219	PPP1R15A	protein phosphatase 1 regulatory subunit 15A	protein-coding
brown	0.903727	PPP2R3A	protein phosphatase 2 regulatory subunit B''alpha	protein-coding
brown	0.748829	PPP3CB-AS1	PPP3CB antisense RNA 1 (head to head)	ncRNA
brown	0.762461	PRDM6	PR/SET domain 6	protein-coding
brown	0.672729	PRDX2	peroxiredoxin 2	protein-coding
brown	0.772204	PRDX5	peroxiredoxin 5	protein-coding
brown	0.731847	PRKD2	protein kinase D2	protein-coding
brown	0.775553	PRKN	parkin RBR E3 ubiquitin protein ligase	protein-coding
brown	0.89254	PRR13	proline rich 13	protein-coding
brown	0.720659	PRR15	proline rich 15	protein-coding
brown	0.836323	PRSS8	serine protease 8	protein-coding
brown	0.782583	PSEN1	presenilin 1	protein-coding
brown	0.811297	PSMD3	proteasome 26S subunit, non-ATPase 3	protein-coding
brown	0.704699	PSME2	proteasome activator subunit 2	protein-coding
brown	0.861317	PTER	phosphotriesterase related	protein-coding
brown	0.861496	PTGDS	prostaglandin D2 synthase	protein-coding
brown	0.706272	PTGFR	prostaglandin F receptor	protein-coding
brown	0.737628	PTGR2	prostaglandin reductase 2	protein-coding
brown	0.704662	PTGS2	prostaglandin-endoperoxide synthase 2	protein-coding
brown	0.680719	PTPMT1	protein tyrosine phosphatase mitochondrial 1	protein-coding
brown	0.839234	PTPN11	protein tyrosine phosphatase non-receptor type 11	protein-coding
brown	0.946781	PTPN22	protein tyrosine phosphatase non-receptor type 22	protein-coding
brown	0.771578	PTPN3	protein tyrosine phosphatase non-receptor type 3	protein-coding
brown	0.871847	PTPN9	protein tyrosine phosphatase non-receptor type 9	protein-coding
brown	0.636715	PTPRJ	protein tyrosine phosphatase receptor type J	protein-coding
brown	0.855767	PTPRU	protein tyrosine phosphatase receptor type U	protein-coding
brown	0.633177	PVT1	Pvt1 oncogene	ncRNA
brown	0.945658	PYGL	glycogen phosphorylase L	protein-coding
brown	0.644477	PYROXD1	pyridine nucleotide-disulphide oxidoreductase domain 1	protein-coding
brown	0.698752	QPCT	glutaminyl-peptide cyclotransferase	protein-coding
brown	0.874734	QSOX1	quiescin sulfhydryl oxidase 1	protein-coding
brown	0.850564	R3HCC1L	R3H domain and coiled-coil containing 1 like	protein-coding
brown	0.897664	RAB13	RAB13, member RAS oncogene family	protein-coding
brown	0.701599	RAB1A	RAB1A, member RAS oncogene family	protein-coding
brown	0.756663	RAB21	RAB21, member RAS oncogene family	protein-coding
brown	0.792339	RAB27A	RAB27A, member RAS oncogene family	protein-coding
brown	0.694954	RAB2A	RAB2A, member RAS oncogene family	protein-coding
brown	0.703773	RAB36	RAB36, member RAS oncogene family	protein-coding
brown	0.797108	RAB3B	RAB3B, member RAS oncogene family	protein-coding
brown	0.650896	RAB3D	RAB3D, member RAS oncogene family	protein-coding
brown	0.780665	RAB3GAP1	RAB3 GTPase activating protein catalytic subunit 1	protein-coding
brown	0.783424	RAB6C	RAB6C, member RAS oncogene family	protein-coding
brown	0.633805	RAB6C-AS1	RAB6C antisense RNA 1	ncRNA
brown	0.764421	RAB7A	RAB7A, member RAS oncogene family	protein-coding
brown	0.895915	RAB8B	RAB8B, member RAS oncogene family	protein-coding
brown	0.604564	RANBP10	RAN binding protein 10	protein-coding
brown	0.622104	RANBP2	RAN binding protein 2	protein-coding
brown	0.78895	RAP1GAP	RAP1 GTPase activating protein	protein-coding
brown	0.837611	RAP2C	RAP2C, member of RAS oncogene family	protein-coding
brown	0.81866	RAPGEF2	Rap guanine nucleotide exchange factor 2	protein-coding
brown	0.835298	RAVER2	ribonucleoprotein, PTB binding 2	protein-coding
brown	0.766865	RBBP9	RB binding protein 9, serine hydrolase	protein-coding
brown	0.673043	RBFOX1	RNA binding fox-1 homolog 1	protein-coding
brown	0.922651	RBP4	retinol binding protein 4	protein-coding
brown	0.850538	RBPMS2	RNA binding protein, mRNA processing factor 2	protein-coding
brown	0.859659	RCOR1	REST corepressor 1	protein-coding
brown	0.892012	REST	RE1 silencing transcription factor	protein-coding
brown	0.737617	RETREG1	reticulophagy regulator 1	protein-coding
brown	0.833995	RETSAT	retinol saturase	protein-coding
brown	0.807621	RFLNB	refilin B	protein-coding
brown	0.733699	RFX5	regulatory factor X5	protein-coding
brown	0.650227	RGS7	regulator of G protein signaling 7	protein-coding
brown	0.624015	RHBDD2	rhomboid domain containing 2	protein-coding
brown	0.623471	RHBDF2	rhomboid 5 homolog 2	protein-coding
brown	0.897788	RIMS2	regulating synaptic membrane exocytosis 2	protein-coding
brown	0.729508	RINL	Ras and Rab interactor like	protein-coding
brown	0.79056	RIPK1	receptor interacting serine/threonine kinase 1	protein-coding
brown	0.707523	RMC1	regulator of MON1-CCZ1	protein-coding
brown	0.685062	RMDN3	regulator of microtubule dynamics 3	protein-coding
brown	0.760689	RNF185	ring finger protein 185	protein-coding
brown	0.632269	RNF227	ring finger protein 227	protein-coding
brown	0.705229	RNF24	ring finger protein 24	protein-coding
brown	0.749535	RNF31	ring finger protein 31	protein-coding
brown	0.79429	RNF38	ring finger protein 38	protein-coding
brown	0.733439	ROR2	receptor tyrosine kinase like orphan receptor 2	protein-coding
brown	0.885654	RPH3A	rabphilin 3A	protein-coding
brown	0.704116	RPL34-DT	RPL34 divergent transcript	ncRNA
brown	0.763688	RPS10P7	ribosomal protein S10 pseudogene 7	pseudo
brown	0.819021	RRAGC	Ras related GTP binding C	protein-coding
brown	0.859603	RRAGD	Ras related GTP binding D	protein-coding
brown	0.690001	RREB1	ras responsive element binding protein 1	protein-coding
brown	0.601346	RSPH3	radial spoke head 3	protein-coding
brown	0.659632	RSU1	Ras suppressor protein 1	protein-coding
brown	0.877838	RTN3	reticulon 3	protein-coding
brown	0.967012	S100A8	S100 calcium binding protein A8	protein-coding
brown	0.96654	S100A9	S100 calcium binding protein A9	protein-coding
brown	0.720505	SALL3	spalt like transcription factor 3	protein-coding
brown	0.629148	SAP130	Sin3A associated protein 130	protein-coding
brown	0.855597	SAR1B	secretion associated Ras related GTPase 1B	protein-coding
brown	0.701784	SARAF	store-operated calcium entry associated regulatory factor	protein-coding
brown	0.878466	SCN8A	sodium voltage-gated channel alpha subunit 8	protein-coding
brown	0.718531	SDCBP	syndecan binding protein	protein-coding
brown	0.850644	SEC14L6	SEC14 like lipid binding 6	protein-coding
brown	0.852061	SEC16A	SEC16 homolog A, endoplasmic reticulum export factor	protein-coding
brown	0.861664	SEC22B	SEC22 homolog B, vesicle trafficking protein	protein-coding
brown	0.84992	SECISBP2L	SECIS binding protein 2 like	protein-coding
brown	0.904465	SEPHS2	selenophosphate synthetase 2	protein-coding
brown	0.820885	SEPTIN4	septin 4	protein-coding
brown	0.851367	SERINC2	serine incorporator 2	protein-coding
brown	0.732659	SERINC3	serine incorporator 3	protein-coding
brown	0.92048	SERPINB2	serpin family B member 2	protein-coding
brown	0.912523	SERPINB8	serpin family B member 8	protein-coding
brown	0.877619	SEZ6L	seizure related 6 homolog like	protein-coding
brown	0.890984	SEZ6L2	seizure related 6 homolog like 2	protein-coding
brown	0.649548	SFXN5	sideroflexin 5	protein-coding
brown	0.806889	SGMS1	sphingomyelin synthase 1	protein-coding
brown	0.802782	SH3KBP1	SH3 domain containing kinase binding protein 1	protein-coding
brown	0.605265	SHKBP1	SH3KBP1 binding protein 1	protein-coding
brown	0.678943	SHTN1	shootin 1	protein-coding
brown	0.907048	SIK2	salt inducible kinase 2	protein-coding
brown	0.882023	SIPA1L1	signal induced proliferation associated 1 like 1	protein-coding
brown	0.746662	SIRPB1	signal regulatory protein beta 1	protein-coding
brown	0.700736	SIRPB2	signal regulatory protein beta 2	protein-coding
brown	0.780052	SIX3	SIX homeobox 3	protein-coding
brown	0.824829	SLC12A6	solute carrier family 12 member 6	protein-coding
brown	0.694203	SLC15A1	solute carrier family 15 member 1	protein-coding
brown	0.690648	SLC16A5	solute carrier family 16 member 5	protein-coding
brown	0.940772	SLC16A7	solute carrier family 16 member 7	protein-coding
brown	0.788765	SLC17A5	solute carrier family 17 member 5	protein-coding
brown	0.881005	SLC22A15	solute carrier family 22 member 15	protein-coding
brown	0.842982	SLC22A4	solute carrier family 22 member 4	protein-coding
brown	0.846544	SLC24A1	solute carrier family 24 member 1	protein-coding
brown	0.906274	SLC24A3	solute carrier family 24 member 3	protein-coding
brown	0.791747	SLC25A37	solute carrier family 25 member 37	protein-coding
brown	0.759429	SLC25A51	solute carrier family 25 member 51	protein-coding
brown	0.655387	SLC26A11	solute carrier family 26 member 11	protein-coding
brown	0.786158	SLC26A4	solute carrier family 26 member 4	protein-coding
brown	0.8876	SLC26A8	solute carrier family 26 member 8	protein-coding
brown	0.769673	SLC2A9	solute carrier family 2 member 9	protein-coding
brown	0.792635	SLC30A1	solute carrier family 30 member 1	protein-coding
brown	0.710048	SLC30A8	solute carrier family 30 member 8	protein-coding
brown	0.913409	SLC34A2	solute carrier family 34 member 2	protein-coding
brown	0.743474	SLC35C2	solute carrier family 35 member C2	protein-coding
brown	0.733184	SLC35E2A	solute carrier family 35 member E2A (pseudogene)	pseudo
brown	0.663112	SLC35E2B	solute carrier family 35 member E2B	protein-coding
brown	0.802856	SLC39A11	solute carrier family 39 member 11	protein-coding
brown	0.870478	SLC44A2	solute carrier family 44 member 2 (CTL2 blood group)	protein-coding
brown	0.740861	SLC44A3	solute carrier family 44 member 3	protein-coding
brown	0.839704	SLC45A4	solute carrier family 45 member 4	protein-coding
brown	0.83567	SLC8B1	solute carrier family 8 member B1	protein-coding
brown	0.879587	SLC9A1	solute carrier family 9 member A1	protein-coding
brown	0.864285	SLFN12L	schlafen family member 12 like	protein-coding
brown	0.896307	SLFN5	schlafen family member 5	protein-coding
brown	0.667393	SLU7	SLU7 homolog, splicing factor	protein-coding
brown	0.601023	SMAD1	SMAD family member 1	protein-coding
brown	0.839492	SMARCA2	SWI/SNF related, matrix associated, actin dependent regulator of chromatin, subfamily a, member 2	protein-coding
brown	0.637286	SMARCC2	SWI/SNF related, matrix associated, actin dependent regulator of chromatin subfamily c member 2	protein-coding
brown	0.898061	SMCR8	SMCR8-C9orf72 complex subunit	protein-coding
brown	0.673594	SMIM30	small integral membrane protein 30	protein-coding
brown	0.854623	SMPDL3B	sphingomyelin phosphodiesterase acid like 3B	protein-coding
brown	0.884284	SNAPC5	small nuclear RNA activating complex polypeptide 5	protein-coding
brown	0.887875	SNUPN	snurportin 1	protein-coding
brown	0.661579	SNX19	sorting nexin 19	protein-coding
brown	0.73776	SNX21	sorting nexin family member 21	protein-coding
brown	0.86853	SNX29	sorting nexin 29	protein-coding
brown	0.888353	SOAT1	sterol O-acyltransferase 1	protein-coding
brown	0.859934	SOD2	superoxide dismutase 2	protein-coding
brown	0.847234	SOS2	SOS Ras/Rho guanine nucleotide exchange factor 2	protein-coding
brown	0.897955	SOX30	SRY-box transcription factor 30	protein-coding
brown	0.626538	SP140L	SP140 nuclear body protein like	protein-coding
brown	0.610993	SPATA1	spermatogenesis associated 1	protein-coding
brown	0.678446	SPATA2	spermatogenesis associated 2	protein-coding
brown	0.848378	SPECC1	sperm antigen with calponin homology and coiled-coil domains 1	protein-coding
brown	0.840409	SPNS1	SPNS lysolipid transporter 1, lysophospholipid	protein-coding
brown	0.828854	SPR	sepiapterin reductase	protein-coding
brown	0.785116	SPRY4	sprouty RTK signaling antagonist 4	protein-coding
brown	0.620934	SPTAN1	spectrin alpha, non-erythrocytic 1	protein-coding
brown	0.824936	SQOR	sulfide quinone oxidoreductase	protein-coding
brown	0.881965	SQSTM1	sequestosome 1	protein-coding
brown	0.911946	SRGAP1	SLIT-ROBO Rho GTPase activating protein 1	protein-coding
brown	0.932336	ST3GAL6	ST3 beta-galactoside alpha-2,3-sialyltransferase 6	protein-coding
brown	0.915259	ST6GALNAC1	ST6 N-acetylgalactosaminide alpha-2,6-sialyltransferase 1	protein-coding
brown	0.691196	STAC3	SH3 and cysteine rich domain 3	protein-coding
brown	0.754861	STAG2	STAG2 cohesin complex component	protein-coding
brown	0.706681	STAMBPL1	STAM binding protein like 1	protein-coding
brown	0.966677	STAT3	signal transducer and activator of transcription 3	protein-coding
brown	0.867687	STAT5A	signal transducer and activator of transcription 5A	protein-coding
brown	0.845247	STAT6	signal transducer and activator of transcription 6	protein-coding
brown	0.944022	STIM1	stromal interaction molecule 1	protein-coding
brown	0.946818	STOM	stomatin	protein-coding
brown	0.884473	STX11	syntaxin 11	protein-coding
brown	0.787348	STX3	syntaxin 3	protein-coding
brown	0.767602	SUCLG2-AS1
brown	0.761251	SULT1C4	sulfotransferase family 1C member 4	protein-coding
brown	0.608391	SUN2	Sad1 and UNC84 domain containing 2	protein-coding
brown	0.759762	SUSD1	sushi domain containing 1	protein-coding
brown	0.666162	SYNJ1	synaptojanin 1	protein-coding
brown	0.649485	SYTL4	synaptotagmin like 4	protein-coding
brown	0.817396	SZT2	SZT2 subunit of KICSTOR complex	protein-coding
brown	0.777793	TAF8	TATA-box binding protein associated factor 8	protein-coding
brown	0.65168	TAL1	TAL bHLH transcription factor 1, erythroid differentiation factor	protein-coding
brown	0.732587	TANK	TRAF family member associated NFKB activator	protein-coding
brown	0.745574	TAOK1	TAO kinase 1	protein-coding
brown	0.786169	TBC1D16	TBC1 domain family member 16	protein-coding
brown	0.791025	TBC1D20	TBC1 domain family member 20	protein-coding
brown	0.740348	TBC1D2B	TBC1 domain family member 2B	protein-coding
brown	0.746309	TBK1	TANK binding kinase 1	protein-coding
brown	0.714352	TCF20	transcription factor 20	protein-coding
brown	0.745216	TCF7	transcription factor 7	protein-coding
brown	0.927671	TCF7L2	transcription factor 7 like 2	protein-coding
brown	0.731128	TCN2	transcobalamin 2	protein-coding
brown	0.662184	TECR	trans-2,3-enoyl-CoA reductase	protein-coding
brown	0.931346	TESK2	testis associated actin remodelling kinase 2	protein-coding
brown	0.707764	TFAP2C	transcription factor AP-2 gamma	protein-coding
brown	0.707245	TG	thyroglobulin	protein-coding
brown	0.625543	TGFBR3	transforming growth factor beta receptor 3	protein-coding
brown	0.661385	THEMIS2	thymocyte selection associated family member 2	protein-coding
brown	0.798424	THSD7B	thrombospondin type 1 domain containing 7B	protein-coding
brown	0.654704	TIRAP	TIR domain containing adaptor protein	protein-coding
brown	0.619964	TJP3	tight junction protein 3	protein-coding
brown	0.716853	TKT	transketolase	protein-coding
brown	0.883755	TLE3	TLE family member 3, transcriptional corepressor	protein-coding
brown	0.843767	TLR4	toll like receptor 4	protein-coding
brown	0.950876	TMC5	transmembrane channel like 5	protein-coding
brown	0.748953	TMCO4	transmembrane and coiled-coil domains 4	protein-coding
brown	0.77263	TMEM104	transmembrane protein 104	protein-coding
brown	0.84069	TMEM121B	transmembrane protein 121B	protein-coding
brown	0.884587	TMEM131L	transmembrane 131 like	protein-coding
brown	0.73755	TMEM161B	transmembrane protein 161B	protein-coding
brown	0.79146	TMEM164	transmembrane protein 164	protein-coding
brown	0.843895	TMEM170B	transmembrane protein 170B	protein-coding
brown	0.734665	TMEM192	transmembrane protein 192	protein-coding
brown	0.719189	TMEM199	transmembrane protein 199	protein-coding
brown	0.9277	TMEM200A	transmembrane protein 200A	protein-coding
brown	0.788871	TMEM254	transmembrane protein 254	protein-coding
brown	0.64082	TMEM26	transmembrane protein 26	protein-coding
brown	0.837956	TMEM45B	transmembrane protein 45B	protein-coding
brown	0.79617	TMEM79	transmembrane protein 79	protein-coding
brown	0.615236	TMEM92	transmembrane protein 92	protein-coding
brown	0.628222	TMEM92-AS1	TMEM92 antisense RNA 1	ncRNA
brown	0.828626	TMPPE	transmembrane protein with metallophosphoesterase domain	protein-coding
brown	0.913088	TMTC1	transmembrane O-mannosyltransferase targeting cadherins 1	protein-coding
brown	0.874654	TNFAIP6	TNF alpha induced protein 6	protein-coding
brown	0.886578	TNFRSF10B	TNF receptor superfamily member 10b	protein-coding
brown	0.926837	TNFRSF10C	TNF receptor superfamily member 10c	protein-coding
brown	0.919418	TNFRSF10D	TNF receptor superfamily member 10d	protein-coding
brown	0.619908	TNFSF14	TNF superfamily member 14	protein-coding
brown	0.857629	TNKS1BP1	tankyrase 1 binding protein 1	protein-coding
brown	0.756913	TNRC6B	trinucleotide repeat containing adaptor 6B	protein-coding
brown	0.890464	TOM1	target of myb1 membrane trafficking protein	protein-coding
brown	0.768601	TOM1L1	target of myb1 like 1 membrane trafficking protein	protein-coding
brown	0.6736	TOR1AIP2	torsin 1A interacting protein 2	protein-coding
brown	0.647794	TP53I11	tumor protein p53 inducible protein 11	protein-coding
brown	0.812853	TP53INP2	tumor protein p53 inducible nuclear protein 2	protein-coding
brown	0.797179	TPP1	tripeptidyl peptidase 1	protein-coding
brown	0.705545	TPRG1L	tumor protein p63 regulated 1 like	protein-coding
brown	0.679524	TPT1	tumor protein, translationally-controlled 1	protein-coding
brown	0.938043	TRAF3IP2	TRAF3 interacting protein 2	protein-coding
brown	0.684954	TRAFD1	TRAF-type zinc finger domain containing 1	protein-coding
brown	0.733287	TREM1	triggering receptor expressed on myeloid cells 1	protein-coding
brown	0.816476	TRG-AS1	T cell receptor gamma locus antisense RNA 1	ncRNA
brown	0.632922	TRIM22	tripartite motif containing 22	protein-coding
brown	0.823153	TRIM38	tripartite motif containing 38	protein-coding
brown	0.771641	TRIM55	tripartite motif containing 55	protein-coding
brown	0.760967	TRPV4	transient receptor potential cation channel subfamily V member 4	protein-coding
brown	0.862775	TRRAP	transformation/transcription domain associated protein	protein-coding
brown	0.768239	TSHR	thyroid stimulating hormone receptor	protein-coding
brown	0.61518	TSHZ3	teashirt zinc finger homeobox 3	protein-coding
brown	0.716089	TTC14	tetratricopeptide repeat domain 14	protein-coding
brown	0.840792	TTC39A	tetratricopeptide repeat domain 39A	protein-coding
brown	0.889767	TTC39B	tetratricopeptide repeat domain 39B	protein-coding
brown	0.78175	TUBA1C	tubulin alpha 1c	protein-coding
brown	0.686153	TUBA4A	tubulin alpha 4a	protein-coding
brown	0.887442	TULP4	TUB like protein 4	protein-coding
brown	0.721774	TYW1	tRNA-yW synthesizing protein 1 homolog	protein-coding
brown	0.847604	UBAP1	ubiquitin associated protein 1	protein-coding
brown	0.694488	UBB	ubiquitin B	protein-coding
brown	0.874603	UBC	ubiquitin C	protein-coding
brown	0.635184	UBE3D	ubiquitin protein ligase E3D	protein-coding
brown	0.857372	UBE4B	ubiquitination factor E4B	protein-coding
brown	0.853554	UBR4	ubiquitin protein ligase E3 component n-recognin 4	protein-coding
brown	0.82642	UBR5	ubiquitin protein ligase E3 component n-recognin 5	protein-coding
brown	0.63532	UBXN2B	UBX domain protein 2B	protein-coding
brown	0.74465	UHMK1	U2AF homology motif kinase 1	protein-coding
brown	0.841861	UHRF1BP1L
brown	0.89307	UNC79	unc-79 homolog, NALCN channel complex subunit	protein-coding
brown	0.830037	UNKL	unk like zinc finger	protein-coding
brown	0.625841	UPF2	UPF2 regulator of nonsense mediated mRNA decay	protein-coding
brown	0.850617	USF3	upstream transcription factor family member 3	protein-coding
brown	0.878585	USP30	ubiquitin specific peptidase 30	protein-coding
brown	0.772951	USP32	ubiquitin specific peptidase 32	protein-coding
brown	0.921083	USP33	ubiquitin specific peptidase 33	protein-coding
brown	0.675601	USP51	ubiquitin specific peptidase 51	protein-coding
brown	0.629753	USP8	ubiquitin specific peptidase 8	protein-coding
brown	0.671478	USP9Y	ubiquitin specific peptidase 9 Y-linked	protein-coding
brown	0.81778	VCPIP1	valosin containing protein interacting protein 1	protein-coding
brown	0.759799	VPS13D	vacuolar protein sorting 13 homolog D	protein-coding
brown	0.779434	VPS18	VPS18 core subunit of CORVET and HOPS complexes	protein-coding
brown	0.804191	VPS33A	VPS33A core subunit of CORVET and HOPS complexes	protein-coding
brown	0.825672	VPS37A	VPS37A subunit of ESCRT-I	protein-coding
brown	0.908314	VPS39	VPS39 subunit of HOPS complex	protein-coding
brown	0.721634	VPS41	VPS41 subunit of HOPS complex	protein-coding
brown	0.688563	VPS4B	vacuolar protein sorting 4 homolog B	protein-coding
brown	0.611326	VPS50	VPS50 subunit of EARP/GARPII complex	protein-coding
brown	0.639011	VRK3	VRK serine/threonine kinase 3	protein-coding
brown	0.647789	VSIG10	V-set and immunoglobulin domain containing 10	protein-coding
brown	0.8913	WASHC2A	WASH complex subunit 2A	protein-coding
brown	0.874433	WASHC2C	WASH complex subunit 2C	protein-coding
brown	0.619053	WBP2	WW domain binding protein 2	protein-coding
brown	0.648032	WDFY2	WD repeat and FYVE domain containing 2	protein-coding
brown	0.78152	WFS1	wolframin ER transmembrane glycoprotein	protein-coding
brown	0.790897	WHAMM	WASP homolog associated with actin, golgi membranes and microtubules	protein-coding
brown	0.882147	WHAMMP1	WHAMM pseudogene 1	pseudo
brown	0.656713	WHAMMP2	WHAMM pseudogene 2	pseudo
brown	0.610476	WHAMMP3	WHAMM pseudogene 3	pseudo
brown	0.952857	WIPI1	WD repeat domain, phosphoinositide interacting 1	protein-coding
brown	0.826945	XPR1	xenotropic and polytropic retrovirus receptor 1	protein-coding
brown	0.606375	YIPF1	Yip1 domain family member 1	protein-coding
brown	0.621068	YPEL5	yippee like 5	protein-coding
brown	0.843591	ZBED3	zinc finger BED-type containing 3	protein-coding
brown	0.68553	ZBTB2	zinc finger and BTB domain containing 2	protein-coding
brown	0.71969	ZBTB20	zinc finger and BTB domain containing 20	protein-coding
brown	0.899736	ZBTB40	zinc finger and BTB domain containing 40	protein-coding
brown	0.657331	ZBTB47	zinc finger and BTB domain containing 47	protein-coding
brown	0.842665	ZC3H11A	zinc finger CCCH-type containing 11A	protein-coding
brown	0.762386	ZC3HAV1	zinc finger CCCH-type containing, antiviral 1	protein-coding
brown	0.65626	ZCWPW1	zinc finger CW-type and PWWP domain containing 1	protein-coding
brown	0.777952	ZFAND3	zinc finger AN1-type containing 3	protein-coding
brown	0.794975	ZFP37	ZFP37 zinc finger protein	protein-coding
brown	0.685901	ZFP64	ZFP64 zinc finger protein	protein-coding
brown	0.648361	ZFYVE1	zinc finger FYVE-type containing 1	protein-coding
brown	0.958686	ZFYVE26	zinc finger FYVE-type containing 26	protein-coding
brown	0.901007	ZHX2	zinc fingers and homeoboxes 2	protein-coding
brown	0.814915	ZKSCAN1	zinc finger with KRAB and SCAN domains 1	protein-coding
brown	0.814805	ZKSCAN2	zinc finger with KRAB and SCAN domains 2	protein-coding
brown	0.658074	ZMAT3	zinc finger matrin-type 3	protein-coding
brown	0.657249	ZMYND12	zinc finger MYND-type containing 12	protein-coding
brown	0.86092	ZMYND8	zinc finger MYND-type containing 8	protein-coding
brown	0.682777	ZNF101	zinc finger protein 101	protein-coding
brown	0.617777	ZNF136	zinc finger protein 136	protein-coding
brown	0.782778	ZNF142	zinc finger protein 142	protein-coding
brown	0.779223	ZNF175	zinc finger protein 175	protein-coding
brown	0.812946	ZNF337-AS1	ZNF337 antisense RNA 1	ncRNA
brown	0.717217	ZNF384	zinc finger protein 384	protein-coding
brown	0.872858	ZNF415	zinc finger protein 415	protein-coding
brown	0.912759	ZNF438	zinc finger protein 438	protein-coding
brown	0.853771	ZNF441	zinc finger protein 441	protein-coding
brown	0.712397	ZNF487	zinc finger protein 487	protein-coding
brown	0.772214	ZNF552	zinc finger protein 552	protein-coding
brown	0.611319	ZNF585B	zinc finger protein 585B	protein-coding
brown	0.817649	ZNF609	zinc finger protein 609	protein-coding
brown	0.757052	ZNF626	zinc finger protein 626	protein-coding
brown	0.763202	ZNF701	zinc finger protein 701	protein-coding
brown	0.653074	ZNF704	zinc finger protein 704	protein-coding
brown	0.893004	ZNF737	zinc finger protein 737	protein-coding
brown	0.69901	ZNF746	zinc finger protein 746	protein-coding
brown	0.68898	ZNF763	zinc finger protein 763	protein-coding
brown	0.736604	ZNF791	zinc finger protein 791	protein-coding
brown	0.72386	ZNF808	zinc finger protein 808	protein-coding
brown	0.653657	ZNF823	zinc finger protein 823	protein-coding
brown	0.786203	ZNF827	zinc finger protein 827	protein-coding
brown	0.82651	ZNF888	zinc finger protein 888	protein-coding
brown	0.71557	ZNFX1	zinc finger NFX1-type containing 1	protein-coding
brown	0.803606	ZSCAN25	zinc finger and SCAN domain containing 25	protein-coding
brown	0.704865	ZXDC	ZXD family zinc finger C	protein-coding
cyan	0.776479	ACCS	1-aminocyclopropane-1-carboxylate synthase homolog (inactive)	protein-coding
cyan	0.716199	AFG3L1P	AFG3 like matrix AAA peptidase subunit 1, pseudogene	pseudo
cyan	0.837345	AHSA2P	activator of HSP90 ATPase homolog 2, pseudogene	pseudo
cyan	0.655825	AMZ1	archaelysin family metallopeptidase 1	protein-coding
cyan	0.807656	ANKDD1A	ankyrin repeat and death domain containing 1A	protein-coding
cyan	0.848427	ANKRD23	ankyrin repeat domain 23	protein-coding
cyan	0.69293	AP1G2	adaptor related protein complex 1 subunit gamma 2	protein-coding
cyan	0.643522	ARGLU1	arginine and glutamate rich 1	protein-coding
cyan	0.716518	CCDC18-AS1	CCDC18 antisense RNA 1	ncRNA
cyan	0.640082	CCDC200	coiled-coil domain containing 200	protein-coding
cyan	0.685054	CCDC88B	coiled-coil domain containing 88B	protein-coding
cyan	0.779655	CCNL2	cyclin L2	protein-coding
cyan	0.788736	CDK5RAP3	CDK5 regulatory subunit associated protein 3	protein-coding
cyan	0.674629	CEACAM19	CEA cell adhesion molecule 19	protein-coding
cyan	0.714338	CENATAC	centrosomal AT-AC splicing factor	protein-coding
cyan	0.840266	COL27A1	collagen type XXVII alpha 1 chain	protein-coding
cyan	0.628699	CSAD	cysteine sulfinic acid decarboxylase	protein-coding
cyan	0.729737	DNAH1	dynein axonemal heavy chain 1	protein-coding
cyan	0.829086	ERV3-1	endogenous retrovirus group 3 member 1, envelope	protein-coding
cyan	0.815735	FAM157A	family with sequence similarity 157 member A	ncRNA
cyan	0.815182	FAM157B	family with sequence similarity 157 member B	ncRNA
cyan	0.759727	GABBR1	gamma-aminobutyric acid type B receptor subunit 1	protein-coding
cyan	0.888714	GABRE	gamma-aminobutyric acid type A receptor subunit epsilon	protein-coding
cyan	0.754531	GAD1	glutamate decarboxylase 1	protein-coding
cyan	0.736982	GUSBP11	GUSB pseudogene 11	pseudo
cyan	0.620856	HERC2P9	HERC2 pseudogene 9	pseudo
cyan	0.63466	KIAA0895L
cyan	0.679179	L3HYPDH	trans-L-3-hydroxyproline dehydratase	protein-coding
cyan	0.682018	L3MBTL1	L3MBTL histone methyl-lysine binding protein 1	protein-coding
cyan	0.846328	LENG8	leukocyte receptor cluster member 8	protein-coding
cyan	0.806452	LHX4	LIM homeobox 4	protein-coding
cyan	0.74202	LINC00954	long intergenic non-protein coding RNA 954	ncRNA
cyan	0.784961	LINC01001	long intergenic non-protein coding RNA 1001	ncRNA
cyan	0.620796	LOC100996437	uncharacterized LOC100996437	ncRNA
cyan	0.890657	LOC729737	uncharacterized LOC729737	ncRNA
cyan	0.62522	LPIN3	lipin 3	protein-coding
cyan	0.680624	LUC7L	LUC7 like	protein-coding
cyan	0.652407	MALAT1	metastasis associated lung adenocarcinoma transcript 1	ncRNA
cyan	0.660735	MDC1	mediator of DNA damage checkpoint 1	protein-coding
cyan	0.613905	MIR570HG	MIR570 host gene	ncRNA
cyan	0.664249	MUC6	mucin 6, oligomeric mucus/gel-forming	protein-coding
cyan	0.615186	MYH3	myosin heavy chain 3	protein-coding
cyan	0.772138	MYO15B	myosin XVB	protein-coding
cyan	0.666339	MYO19	myosin XIX	protein-coding
cyan	0.798418	NEAT1	nuclear paraspeckle assembly transcript 1	ncRNA
cyan	0.692622	NEIL1	nei like DNA glycosylase 1	protein-coding
[truncated: 3,674 more rows]
